# Supplementary material for: Xylan degradation by the human gut Bacteroides xylanisolvens XB1AT involves two distinct gene clusters that are linked at the transcriptional level
Source: BMC Genomics. 2016 May 4;17:326. doi: 10.1186/s12864-016-2680-8 (PMC4855328; doi:10.1186/s12864-016-2680-8)
Supplement: Additional file 1: — Table S1. RNA-seq mapping assessment. Table S2. Xylanase specific activity of B xylanisolvens XB1AT. Table S3. Proteins identified by MALDI-TOF MS or LC-ESI-MS/MS over-produced upon growth of B. xylanisolvens XB1AT on OSX relative to xylose. Table S4. Composition of the commercial oat-spelt xylan (SERVA, France) used in this study. Table S5. Primers used for RT-PCR (to amplify the intergenic regions between two consecutive ORFs within PUL 43). Table S6. Primers used for relative RT-qPCR. Table S7. Primers used for insertion mutagenesis into PUL 43 HTCS gene (BXY_29350). Figure S1. Growth of B. xylanisolvens XB1AT (Wt) and PUL 43 HTCS (BXY_29350) mutant on glucose, xylose, wheat arabinoxylan (WAX) and oat-spelt xylan (OSX). Figure S2. B. xylanisolvens XB1AT gene expression in response to oat-spelt xylan (OSX) and xylose relative to glucose obtained from RNA-seq analysis. Figure S3. B. xylanisolvens XB1AT PUL expression in response to xylose relative to glucose at late-log phase obtained from RNA-seq analysis. Figure S4. Schematic layout of the mutant construction and validation of pGERM:HTCS insertion into PUL 43 HTCS gene (BXY_29350) of B. xylanisolvens XB1A genome. (XLSX 454 kb) [file 12864_2016_2680_MOESM1_ESM.xlsx]

## Sheet: Table S1
Table S1: RNA-seq mapping assessmenta
RNA-seq Sample ID	Substrate Growth phase	Total readsb (R1)	Reads after trimming & rRNA filtrationc	Mapped reads to XB1A genome (% Mapped)d
RNA1	Oat-spelt xylan Late Log phase	6776842	1265434	771620	(61.0)
RNA2		8627986	1413637	771804	(54.6)
RNA3		8350393	1367143	697115	(51.0)
RNA10	Glucose Late Log phase	8654647	2606780	1869664	(71.2)
RNA11		8291051	3378074	2849220	(84.3)
RNA12		8776019	3356441	2656015	(79.1)
RNA13	Xylose Late Log phase	7947078	3446884	2951570	(85.6)
RNA14		8521352	3992140	3509005	(87.9)
RNA15		8578813	3727365	2846470	(76.4)
RNA16	Oat-spelt xylan Mid Log phase	8378190	3523162	2574530	(73.1)
RNA17		8839693	4354199	3867667	(88.8)
RNA18		9123821	5141435	4750953	(92.4)
RNA22	Glucose Mid Log phase	8513539	5801500	5392191	(92.9)
RNA23		9211035	6395006	5992997	(93.7)
RNA24		9300496	5670484	5203812	(91.8)
aThe genome (GenBank accession NC_021017.1) of Bacteroides xylanisolvens strain XB1AT (DSM 18836T) is complete but contains sequence gaps (series on N) generating incomplete ORFs that were not automatically annotated. In particular, N stretches were found in the region encoding 16S and 23S rRNA. Because of these unassigned gene regions, mapping of trimmed reads onto XB1A genome generated relative…

## Sheet: Table S2
Table S2: Xylanase specific activity of B xylanisolvens XB1AT
Substrates	Cell-bound specific activity
Oat spelt xylan		2357 ± 154
Xylose		49 ± 36
Glucose		14 ± 3
B. xylanisolvens XB1A xylanase activity was previously shown to be 90% associated to the cell [10]
For this reason, xylanase specific activity was measured from cell-associated proteins at late-log phase and expressed in nmol xylose equivalent / mg protein.min
Each value is the mean ± SEM of three independant experiments.

## Sheet: Table S3
Table S3: Proteins identified by MALDI-TOF MS or LC-ESI-MS/MS over-produced upon growth of B. xylanisolvens XB1AT on OSX relative to xylose
Spot #	Analysis	Exp. MW	Exp. pI	Anova	Spot evolution	Genome ID	Accession #	Protein	PUL #		% Coverage	# peptides	# AAs	Calc. MW	Calc. pI	Mascot Score
975	LC-MS/MS	82	5.78	0.0006	x 2.4	BXY_29210	gi|295086421	GH31	43		36	96	814	93.5	5.94	2982.53
947	LC-MS/MS & MALDI	83	5.82	0.0024	x 5.2	BXY_29210	gi|295086421	GH31	43		57.99	96	814	93.5	5.94	3072.4
1203	LC-MS/MS	68	6.49	0.00978	x 4.3	BXY_29220	gi|295086422	GH97	43		35.11	34	658	72.8	7.36	1284.47
						BXY_29330	gi|295086433	CE1|CE6	43		26.36	20	607	68.4	6.9	603.16
1624	LC-MS/MS & MALDI	48	5.32	0.0029	x 2,1	BXY_29230	gi|295086423	CBM6|GH43	43		64.79	82	443	50.4	5.72	2675.59
773	LC-MS/MS & MALDI	98	6.41	0.00836	x 2.4	BXY_29250	gi|295086425	SusC	43		62.85	175	1047	116.4	6.73	6695.3
779	LC-MS/MS & MALDI	98	6.34	0.0908	x 1.5	BXY_29250	gi|295086425	SusC	43		62.27	130	1047	116.4	6.73	4833.33
778	LC-MS/MS & MALDI	98	6.33	0.215	x 1,3	BXY_29250	gi|295086425	SusC	43		69.53	186	1047	116.4	6.73	6883.54
755	LC-MS/MS	100	5.92	0.0254	x 1.6	BXY_28590	gi|295086563	SusD	40		46	55	1045	116.4	6.04	2099.41
						BXY_28600	gi|295086362	SusC	40		44.98	48	996	109.9	6.06	1807.16
						BXY_29250	gi|295086425	SusC	43		25.5	35	1047	116.4	6.73	1414.18
						BXY_29270	gi|295086427	SusC	43		15.17	12	936	104.7	6.83	440.14
6054	LC-MS/MS	83	4.79	0.00663	x 3.5	BXY_29300	gi|295086430	CBM4|GH10	43		20.69	33	754	83	4.98	1324.03
6056	LC-MS/MS	83	4.82	6.14e-05	x 3.5	BXY_29300	gi|295086430	CBM4|GH10	43		42.57	59	754	83	4.98	2434.18
6059	LC-MS/MS	83	4.84	0.0111	x 4.4	BXY_29300	gi|295086430	CBM4|GH10	43		42.57	67	754	83	4.98	2791.3
1178	LC-MS/MS	70	5.15	0.691	x 1.2	BXY_29320	gi|295086432	GH5_21	43		19.94	13	652	73	5.22	578.72
1625	MALDI	48	5.41	0.00069	x 1.7	BXY_29340	gi|295086434	CBM6|GH43	43		30	11	461	51.4	5.62	77
OSX: Oat-spelt xylan; MM: molecular mass, pI: isoelectric point; Exp: Experimental; Calc: calculated; Spot evolution: ratio of spot volume on OSX versus xylose
In light grey, proteins not encoded by PUL 43 or PUL 70

## Sheet:  Table S4
Table S4: Composition of the commercial oat-spelt xylan (SERVA, France) used in this study
Monosaccharidesa
Rhamnose	3.6 ± 0.1 (1%)
Fucose	nd
Arabinose	4.4 ± 0.0 (1%)
Xylose	608.8 ± 13.4 (84%)
Mannose	nd
Galactose	5.7 ± 0.5 (1%)
Glucose	3.0 ± 2.6 (0.4%)
Total uronic Acids	99.2 ± 2.0 (14%)
Galacturonic acid	40.2 ± 10.3 (6%)
Glucuronic acidb	59.0 ± 9.8 (8%)
Total monosaccharides	724.6 ± 12.4 (100%)
Methanol	Traces
Starchc	0.9 ± 0.2
aMonosaccharide composition expressed in mg/g initial dry matter and in percentage of total monosaccharides (under brackets)
bGlucuronic acid was deduced by substracting galacturonic acid to total uronic acids
cStarch expressed in percentage of initial dry matter.
Each value is the mean of three determinations ± standard deviation, except for starch (n=6).
nd: not detected

## Sheet: Table S5
Table S5: Primers used for RT-PCR (to amplify the intergenic regions between two consecutive ORFs within PUL 43)
Gene ID	Primer name	Sequence 5'-3'	Product size
BXY_29170	Xyl43E-F	GTAGGGCGTGTACCGTGTCT	980
BXY_29180	GH3-R	AACAAATCCTCCGCCCGTTG
BXY_29180	GH3-F1	GCTTTCAAACGCGTTCATATTCCGGC	544
BXY_29190	q29190-R	TGTACAATCATGATACAGGCATCT
BXY_29190	29190-F	TGATGGAAGATAAAAGTGCTGAA	436
BXY_29200	Xyl43F-R1	GCAAAATAGGATTATAGAACTCACCCGGC
BXY_29200	Xyl43F-dir	GAGGCTGGTGGCTTTACAGG	634
BXY_29210	GH-31-R	GGTGGACTGGAAGAAAAGG
BXY_29210	GH31-dir	GTATGCGGGTGCGAATGG	605
BXY_29220	GH97-R	CATTGGCCACATAACGAACC
BXY_29220	GH97-dir	CGAGTGAGGCTGTATTGG	647
BXY_29230	Xyl43G-R	GCCAACAAAAACGACACGCC
BXY_29230	Xyl43G-dir	CGTCTGGACAGCACGGAAGG	529
BXY_29240	Xyl43D-R	CCACAGATTTTCCAATAGCC
BXY_29240	Xyl43D-dir	CTACTACAACGGCTGGTGG	285
BXY_29250	SusC-R	CCGTTATCCCTTTCTGTTGC
BXY_29250	SusC-dir	CAGATGCTCCCATGCCTC	655
BXY_29260	SusD-R	GCAATCCATAAATCCGGCC
BXY_29260	SusD-dir	GATGATGGCTGGGGATGG	619
BXY_29270	TonB-R	CGTCTGAGCCATCAGCCCG
BXY_29270	TonB-dir	GGAGATGAATGTAGGGACTTC	679
BXY_29280	SusD2-R	CTTTCAACGCCTTCATGC
BXY_29280	susD2-dir	GTTTCTGGGATTTGCGCC	658
BXY_29290	Duf1735-R	GAGTTCGGGCGTGAGAGG
BXY_29290	Duf1735-dir	CTATGCGCTTTATGGGGTG	632
BXY_29300	Xyn10B-R	CGGTATCCACGCAAGAAGC
BXY_29300	Xyn10B-F1	CATGAATCCGCTGCCTTTAT	324
BXY_29310	29310-R1	CCAACCATGAAGGACCACTC
BXY_29310	29310-F2	CCGAAGGATGACTCACAACC	1121
BXY_29320	GH5-R2	GCGCATCACCACATACATTC
BXY_29320	GH5-F1	GACGTGTTTGACCCTTCGAT	1088
BXY_29330	CE6-R1	TTATCACCTGCGGCAACATA
BXY_29330	CE6-F1	AACCGTGCTTATTTCCGTTG	1231
BXY_29340	Xyl43H-R1	GGTAGAATACACGCGCCATT

## Sheet: Table S6
Table S6: Primers used for relative RT-qPCR
Gene ID	Primer name	Sequence 5' - 3'	product size
BXY_29170	qXyl43E-F	GTAGGGCGTGTACCGTGTCT	174
	qXyl43E-R	CCACTGCCAATAGAGGGAAA
BXY_29180	qGH3-F2	GGTGATGTTGCTTTCCGTTT	228
	qGH3-R2	CACTGCGAGGTTCAAGTCAA
BXY_29190	q29190-F	TGATGGAAGATAAAAGTGCTGAA	154
	q29190-R	TGTACAATCATGATACAGGCATCT
BXY_29200	qXyl43F-1F	GGTGAGTGGCAAGGGTAAAA	207
	qXyl43F-1R	CCGGGAAACATAGCAAAAGA
BXY_29210	qGH31-2F	GGGAGGTAAGCAATCGTCAA	236
	qGH31-2R	TTCCATGAAATCCACAGCAA
BXY_29220	qGH97-1F	CTGACGGAACCACCACTTTT	177
	qGH97-1R	CAAGCACCCAACCGTTATCT
BXY_29230	qXyl43G-1F	CAATCACTGCCGCTACTTCA	238
	qXyl43G-1R	TCACGTTTCACCCAATCAAA
BXY_29240	qXyl43D-2F	ATTGGTGGGCTGTTTTTCTG	165
	qXyl43D-2R	GTTTCGCACCTTCACGTTTT
BXY_29250	qXusC-2F	ATTGCACAAACCACTGGTGA	188
	qXusC-2R	TCCACAAGGATAAGCGGTTC
BXY_29260	qXusD-2F	GCATACGAAGGACACCGTTT	229
	qXusD-2R	ACTCCGGATACAAGGTCACG
BXY_29270	qXusC2-1F	AGAACACCAAATGGGACGAG	199
	qXusC2-1R	TCATTGATGACACCGTCGTT
BXY_29280	qXusD2-1F	GAGCAGACCAAGGCAAAGTC	170
	qXusD2-2R	CTTTGCAGCACTAGCAGCAG
BXY_29290	qDuf1735-1F	CTCGACATCAATGGCAACAC	194
	qDuf1735-1R	TCGTCAACCGTTATCACCAA
BXY_29300	qXyn10B-2F	CGGTGTGACAAAGATTGACG	174
	qXyn10B-2R	CCGCTTTCATCCACATATCC
BXY_29310	q29310-F1	TGTTTTGGGGCTTCAGATTC	157
	29310-R1	CCAACCATGAAGGACCACTC
BXY_29320	qGH5-F2	GCATCTCGACCCTTATTGGA	160
	GH5-R2	GCGCATCACCACATACATTC
BXY_29330	qCE6-F2	GCGCTATTGTCTCCTCCAAG	228
	qCE6-R2	AACGGAAATAAGCACGGTTG
BXY_29340	qXyl43H-F1	CTGCTTGGAGGTGCTCTACC	174
	Xyl43H-R1	GGTAGAATACACGCGCCATT
BXY_46540	46540-1F-SC	CAGGAAGAACCGGTGAATGT	222
	46540-1R-SC	ATTCAACACTTCCGGATTGC
BXY_46550	46550-2F-SC	CTTACCGTATCGACCGCATT	237
	46550-2R-SC	CGCCTGCATACACAAAGAAA
BXY_46580	46580-1F RC	AACGGGGAACTGGAGAAAGT	237
	46580-1R RC	TGGAAAGCTGCAAGAAAGGT
BXY_46590	46590-2F RC	GATTGCCTGGTGGAAGAAAA	169
	46590-2R RC	GCCGCGATAAGGTTTCAATA
BXY_46600	Xyn10A-3-F	GGAAGTCTCGGCATCTTTTG	211
	Xyn10A-3-R	ATCCGTACGTCCTCTCATCG
BXY_46610	46610-2F RC	TGGAATCAAAGCAACAGCAG	155
	46610-2R RC	CGGCAAAAGGAATAGCTGTC
BXY_46620	46620-2F RC	ACGGCTGATCCTGATGAAAC	236
	46620-2R RC	TCCCGAAAACGGTCTGTAAC

## Sheet: Table S7
Table S7: Primers used for insertion mutagenesis into PUL 43 HTCS gene (BXY_29350)
Task	Primers	Sequences (5’-3’)	Product size (bp)
Amplification of PUL 43 HTCS (BXY_29350) insert to be cloned in pGERM	BXY_F2HTCS (EcoRI)	GCGGAATTCGTTATGCAACGGGCAATCTC	841
	BXY_R2HTCS (BamHI)	GCGGGATCCTGAGTTTCCCGAATCGAAAT
Checking of pGERM insertion into PUL 43 HTCS (BXY_29350) of XB1A genome	BXY_FHTCS	GTTATGCAACGGGCAATCTC	962
	R1_M13R	CAGGAAACAGCTATGAC
	F2-LacZ	CCTCTTCGCTATTACGCCAG	2097
	R2_HTCS	GCGTTGAATACAGGGCAGTT

## Sheet: Figure S1
Figure S1: Growth of B. xylanisolvens XB1AT (Wt) and PUL 43 HTCS (BXY_29350) mutant on glucose, xylose, wheat arabinoxylan (WAX) and oat-spelt xylan (OSX).
Each curve represents the mean of three independent cultures.
Growth was monitored by measuring the optical density at 600 nm of the culture with soluble substrates (glucose, xylose, WAX) and by measuring protein concentration [26] with insoluble OSX.
Mid log phases are pointed by red arrows and late log phases by blue arrows.

## Sheet: Figure S2
Figure S2 : B. xylanisolvens XB1A gene expression in response to oat-spelt xylan (OSX) and xylose relative to glucose obtained from RNA-seq analysis.
As a matter of comparison, B. xylanisolvens XB1A gene expression in response to citrus pectin [20] relative to glucose is also shown. Only gene clusters and PULs that were induced or repressed upon growth on OSX, in comparison to glucose are presented. Relative gene expression is expressed as Log2 (Fold-Change) with the color legend given below. PUL numbers and boundaries were predicted by Terrap…
	citrus pectin / glucose	OSX / glucose	Xylose /Glucose
	Mid-Log phase	Mid-Log phase	Late-Log phase
Gene ID	logFC	logFC	logFC	PUL	CAZyme	Automatic annotation
BXY_02630	-0.0496775	-0.598879	-0.0964831			formate-dependent phosphoribosylglycinamide formyltransferase
BXY_02650	3.2248	1.62439	0.544465			ATP synthase, F1 beta subunit
BXY_02660	3.64731	2.06944	1.08941			ATP synthase F1 subcomplex epsilon subunit
BXY_02670	3.67354	2.22787	2.28055			hypothetical protein
BXY_02680	3.98927	2.57713	1.72611			ATP synthase F0 subcomplex A subunit
BXY_02690	4.35201	3.03698	2.3231			ATP synthase F0 subcomplex C subunit
BXY_02700	4.47717	3.15456	2.47067			ATP synthase F0 subcomplex B subunit
BXY_02710	4.45907	3.00275	2.35622			ATP synthase, F1 delta subunit
BXY_02720	4.37086	3.20369	2.32107			proton translocating ATP synthase, F1 alpha subunit
BXY_02730	4.20283	3.18466	2.30315			ATP synthase F1 subcomplex gamma subunit
BXY_02740	2.41215	2.15525	0.572033			hypothetical protein
BXY_03630	0.348925	1.0369	0.55968			RNA polymerase sigma factor, sigma-70 family Bacteroides expansion family 1
BXY_03640	0.87098	1.65726	0.859807			Fe2+-dicitrate sensor, membrane component
BXY_03650	1.4226	2.26371	1.04088			Uncharacterized protein, putative amidase
BXY_03680	1.93178	2.833	1.08673			SusD family,
BXY_03690	0.961615	2.15734	1.8528			hypothetical protein
BXY_03720	2.52398	3.95781	0.167226			FOG: WD40-like repeat
BXY_03730	0.814173	2.84822	1.11632			hypothetical protein
BXY_03740	2.26254	2.76274	0.177367			Dihydrodipicolinate synthase/N-acetylneuraminate lyase
BXY_03750	1.34291	2.60154	0.862673			N-acyl-D-glucosamine 2-epimerase
BXY_03760	1.11413	1.37422	0.665851			hypothetical protein
BXY_03770	2.04244	2.43717	1.0505			Sugar phosphate permease
BXY_06010	-0.442001	0.280638	1.20554			DNA gyrase inhibitor
BXY_06030	1.55584	2.86159	2.84149			hypothetical protein
BXY_06040	0.86874	3.5641	3.38799			Peptidylarginine deiminase and related enzymes
BXY_06050	1.29196	5.36144	6.32544			MFS transporter, sugar porter (SP) family
BXY_06060	0.678331	4.82826	6.64228			D-xylose isomerase
BXY_06070	0.335472	4.99372	7.62034			Sugar (pentulose and hexulose) kinases
BXY_06080	0.2174	4.82444	8.23955			NUDIX domain,
BXY_06090	-1.89904	-3.82836	-2.6183			phosphomethylpyrimidine kinase
BXY_10590	0.324177	1.21134	-0.393126	5	HTCS ▶	Signal transduction histidine kinase
BXY_10600	1.16347	2.32806	-0.373592	5	SusC ▶	Outer membrane receptor proteins, mostly Fe transport
BXY_10610	2.21944	3.18631	-0.355994	5	SusD ▶	SusD family,
BXY_10620	2.96568	3.49051	-0.876598	5	unk ▶	Fibrobacter succinogenes major domain (Fib_succ_major),
BXY_10630	2.49138	2.79955	0.257623	5	CBM57|GH2 ▶	Beta-galactosidase/beta-glucuronidase
BXY_10640	2.2889	2.58225	-0.268404	5	GH50 ▶	hypothetical protein
BXY_10650	2.24159	2.52513	-0.860891	5	GH50 ▶	hypothetical protein
BXY_10660	-0.539056	-0.27163	-0.442607			uridylate kinase
BXY_11930	-0.461109	-0.0153916	-0.313525			ABC-type Fe3+-siderophore transport system, permease component
BXY_11950	-0.465491	3.51038	0.775332			Outer membrane cobalamin receptor protein
BXY_11960	0.0751658	3.72883	0.446314			hypothetical protein
BXY_11970	0.856885	4.225	-0.31548			hypothetical protein
BXY_11980	0.867372	4.19458	-0.529384			hypothetical protein
BXY_12000	-0.721148	0.391797	-0.743809			hypothetical protein
BXY_13000	-0.101171	0.542423	0.185149	10	ECF-σ ▶	RNA polymerase sigma factor, sigma-70 family Bacteroides expansion family 1
BXY_13010	1.27493	1.82579	0.617491	10	Anti-σ ▶	Fe2+-dicitrate sensor, membrane component
BXY_13020	2.38039	2.82409	1.58181	10	SusC ▶	Outer membrane receptor proteins, mostly Fe transport
BXY_13030	3.0608	2.81109	1.26693	10	SusD ▶	SusD family,
BXY_13040	3.06894	2.7715	1.48554	10	unk ▶	hypothetical protein
BXY_13050	3.33715	3.53815	1.3477	10	GH20 ▶	N-acetyl-beta-hexosaminidase
BXY_13060	3.19018	3.33187	1.07136	10	GH20 ▶	N-acetyl-beta-hexosaminidase
BXY_13070	2.5902	2.47975	1.61576	10	unk ▶	hypothetical protein
BXY_13080	0.243887	0.768272	0.572222			hypothetical protein
BXY_13670	-1.68387	-0.696027	-1.14826			hypothetical protein
BXY_13690	0.144396	2.37197	1.64101			hypothetical protein
BXY_13700	0.391179	2.84684	1.02189			hypothetical protein
BXY_13710	0.803715	3.20518	0.602154			hypothetical protein
BXY_13720	0.936556	3.25645	-0.221227			hypothetical protein
BXY_13730	0.592787	3.44262	-0.592998		TonB(SusC)	Outer membrane cobalamin receptor protein
BXY_13740	0.743889	3.18471	-0.748042			ABC-type Fe3+-hydroxamate transport system, periplasmic component
BXY_13750	0.485791	3.00868	-0.802265			ABC-type Fe3+-siderophore transport system, permease component
BXY_13760	-0.0876585	3.25474	-0.642908			ABC-type cobalamin/Fe3+-siderophores transport systems, ATPase components
BXY_13770	0.276047	3.24167	-0.954002			Predicted metal-binding protein
BXY_13790	2.52699	4.68185	-0.801029			Protein of unknown function (DUF3408),
BXY_13800	1.29881	3.68683	0.172963			Protein of unknown function (DUF3408),
BXY_13810	1.27206	3.3829	-0.58281			ATPases involved in chromosome partitioning
BXY_13820	0.405323	1.39335	-0.554233			TonB-dependent Receptor Plug Domain,
BXY_14290	-1.41001	-0.139897	-0.621724			hypothetical protein
BXY_14300	-2.99665	-2.29351	-3.84742			Sugar kinases, ribokinase family
BXY_14310	-4.15441	-2.83676	-4.26548			Fucose permease
BXY_14320	-4.47646	-2.42328	-3.08714	12	◀ GH32	Beta-fructosidases (levanase/invertase)
BXY_14330	-4.51524	-2.32412	-4.56685	12	◀ GH91	hypothetical protein
BXY_14340	-4.55186	-2.2031	-4.35999	12	◀ GH91	hypothetical protein
BXY_14350	-4.70823	-2.16528	-3.84704	12	◀ SusD	SusD family,
BXY_14360	-4.99579	-1.91378	-3.00774	12	◀ SusC	Outer membrane cobalamin receptor protein
BXY_14370	0.647997	0.514303	0.134356	12	unk ▶	Galactose mutarotase and related enzymes
BXY_14380	-4.74595	-2.01884	-1.38093	12	◀ GH32	Beta-fructosidases (levanase/invertase)
BXY_15480	4.33711	1.8121	0.309086		GH31	Alpha-glucosidases, family 31 of glycosyl hydrolases
BXY_15490	2.80211	1.55657	-1.0691			hypothetical protein
BXY_15510	3.13978	-0.19167	2.19599			SSS sodium solute transporter superfamily
BXY_15520	0.458984	0.812807	1.5297			Vitamin B12 dependent methionine synthase, activation domain,
BXY_15530	0.732222	0.890331	1.23116			Uroporphyrinogen-III decarboxylase
BXY_15540	0.839374	1.25995	2.23939			ribose-5-phosphate isomerase
BXY_15570	6.64411	3.06839	0.420316		◀ GH51	Alpha-L-arabinofuranosidase
BXY_15580	5.34593	1.70947	0.8298			hypothetical protein
BXY_15590	4.25848	0.807609	0.994731			Sugar (pentulose and hexulose) kinases
BXY_15600	4.54684	0.973194	1.18705			L-arabinose isomerase
BXY_15610	4.62887	1.02084	1.7938			L-ribulose 5-phosphate 4-epimerase
BXY_15620	4.70471	0.716325	1.62444			ADP-ribose pyrophosphatase
BXY_15630	4.53525	0.409527	1.58887			SSS sodium solute transporter superfamily
BXY_15640	4.1369	-0.336538	1.3728	13	◀ unk	aldose 1-epimerase
BXY_15650	10.5502	4.37571	-0.329004	13	◀ GH43	Beta-xylosidase
BXY_15660	8.97909	2.45907	-1.09906	13	◀ unk	hypothetical protein
BXY_15670	8.95741	3.13423	-0.251898	13	◀ SusD	SusD family,
BXY_15680	8.38017	2.28835	-0.970921	13	◀ SusC	Outer membrane cobalamin receptor protein
BXY_15700	9.8614	2.8168	0.95361	13	GH43 ▶	Beta-xylosidase
BXY_15710	5.09291	0.450292	-0.814104	13	GH51 ▶	Alpha-L-arabinofuranosidase
BXY_15720	5.52141	0.768662	-0.120705	13	GH43 ▶	Beta-xylosidase
BXY_15730	1.27801	1.32702	-0.722293			galactokinase
BXY_17780	0.997393	0.96028	0.41057		GH92	alpha-1,2-mannosidase, putative
BXY_17790	-0.0601659	1.20258	-0.931589	14	◀ Anti-σ	Fe2+-dicitrate sensor, membrane component
BXY_17800	-0.604019	0.176373	-0.945866	14	◀ ECF-σ	RNA polymerase sigma factor, sigma-70 family Bacteroides expansion family 1
BXY_17810	1.99998	3.47103	0.824631	14	SusC ▶	Outer membrane receptor for ferrienterochelin and colicins
BXY_17820	3.28437	4.89462	0.971383	14	SusD ▶	SusD family,
BXY_17830	2.36744	3.92731	0.622696	14	unk ▶	hypothetical protein
BXY_17840	3.77768	4.64124	0.876122	14	unk ▶	hypothetical protein
BXY_17850	2.36478	3.66973	1.12841	14	GH5_13 ▶	Cellulase (glycosyl hydrolase family 5),
BXY_17860	2.81597	3.70684	0.0665022	14	GH20 ▶	N-acetyl-beta-hexosaminidase
BXY_17870		sequence gap		14	◀ unk
BXY_17880	0.761954	0.142531	-0.568262	14	unk ▶	Two component regulator propeller,
BXY_17890	1.05583	0.288518	-1.05326	14	HTCS ▶	Signal transduction histidine kinase
BXY_20010	-0.267274	0.314656	-1.71791	19	◀ unk	hypothetical protein
BXY_20020	1.20509	2.11349	-2.03588	19	◀ GH2	Beta-galactosidase/beta-glucuronidase
BXY_20030	1.62293	2.08259	-2.27658	19	◀ CE7	Acetyl esterase (deacetylase)
BXY_20040	0.782032	1.4416	-2.77928	19	◀ GH36	Alpha-galactosidase
BXY_20050	0.959716	1.97953	-2.59675	19	◀ unk	Succinate dehydrogenase/fumarate reductase, flavoprotein subunit
BXY_20060	0.608498	1.57357	-3.82157	19	◀ GH105[F]	Predicted unsaturated glucuronyl hydrolase involved in regulation of bacterial surface properties
BXY_20070	0.745657	1.68565	-2.14674	19	◀ GH3	Beta-glucosidase-related glycosidases
BXY_20080	0.489564	1.50211	-2.40958	19	◀ unk	Glycosyl hydrolase family 3 C terminal domain,
BXY_20090	0.711405	1.44583	-1.3215	19	◀ GH3	Beta-glucosidase-related glycosidases
BXY_20100	1.80301	2.47617	-1.76869	19	◀ unk	hypothetical protein
BXY_20110	0.57472	1.53881	-2.11167	19	◀ unk	hypothetical protein
BXY_20120	0.233769	1.34464	-2.23348	19	◀ unk	hypothetical protein
BXY_20130	0.258327	1.54675	-1.92534	19	◀ unk	hypothetical protein
BXY_20140	0.090594	1.18029	-1.83352	19	◀ SusD	SusD family,
BXY_20150	-0.258445	0.823939	-1.43693	19	◀ SusC	Outer membrane receptor proteins, mostly Fe transport
BXY_20160	-0.59343	-0.228185	-1.12304	19	◀ Anti-σ	Fe2+-dicitrate sensor, membrane component
BXY_21750	-0.555872	0.2688	-0.984152	22	GH3 ▶	Beta-glucosidase-related glycosidases
BXY_21760	1.90544	2.04612	1.03179	22	◀ GH3	Beta-glucosidase-related glycosidases
BXY_21770	3.23818	2.76189	0.285985	22	◀ unk	hypothetical protein
BXY_21780	3.01358	3.3991	0.699118	22	◀ GH43|SusC	Beta-xylosidase
BXY_21790	1.67448	2.89587	1.73929	22	◀ SusD	SusD family,
BXY_21800	1.91187	2.42871	2.18304	22	◀ SusC	Outer membrane receptor proteins, mostly Fe transport
BXY_21810	-0.224264	-0.140468	-0.344192	22	unk ▶	hypothetical protein
BXY_21820	0.306389	0.635788	-0.0757664	22	HTCS ▶	Signal transduction histidine kinase
BXY_21830	1.9328	1.43528	0.490558	22	GH16 ▶	Beta-glucanase/Beta-glucan synthetase
BXY_21840	2.34995	1.89237	0.145515	22	SusC ▶	Outer membrane receptor proteins, mostly Fe transport
BXY_21850	3.25535	2.4015	0.19028	22	SusD ▶	hypothetical protein
BXY_21860	3.54382	2.73835	0.174425	22	unk ▶	hypothetical protein
BXY_21870	4.01486	3.14444	-0.322917	22	GH3 ▶	Beta-glucosidase-related glycosidases
BXY_22850	1.23738	1.38626	-0.130903	29	◀ HTCS	Signal transduction histidine kinase
BXY_22860	0.978495	1.09924	-0.386004	29	◀ unk	Domain of unknown function (DUF303),
BXY_22870	0.619406	1.60296	-0.197899	29	SusC ▶	Outer membrane receptor for ferrienterochelin and colicins
BXY_22880	1.73977	2.6894	0.447392	29	SusD ▶	SusD family,
BXY_22890	2.64894	3.01217	-0.735638	29	PL ▶[F]	Heparinase II/III-like protein,
BXY_22900	2.86082	3.12624	0.231872	29	PL ▶[F]	Heparinase II/III-like protein,
BXY_22910	3.08968	3.33491	-1.30816	29	GH88 ▶	Glycosyl Hydrolase Family 88,
BXY_22920	2.25731	2.4497	-1.35509	29	unk ▶	hypothetical protein
BXY_22930	2.58713	3.06509	-0.118284	29	unk ▶	hypothetical protein
BXY_25610	-0.473627	0.128925	-0.741538	34	SusR ▶	hypothetical protein
BXY_25620	2.75839	1.47391	-0.972855	34	SusC ▶	Outer membrane receptor proteins, mostly Fe transport
BXY_25630	3.28936	1.62648	-0.981651	34	SusD ▶	SusD family,
BXY_25640	3.71575	2.14861	-0.541393	34	GH30_3 ▶[F]	O-Glycosyl hydrolase
BXY_25650	4.43964	2.50767	-0.248401	34	GH30_3 ▶[F]	O-Glycosyl hydrolase
BXY_25660	4.5935	2.45786	0.00640643	34	unk ▶	hypothetical protein
BXY_25670	2.1283	2.49026	0.249964	34	GH3 ▶	Beta-glucosidase-related glycosidases
BXY_25910	0.616203	1.78575	0.239441	35	PL8_2 ▶	Polysaccharide lyase family 8, C-terminal beta-sandwich domain,/Lyase, N terminal,
BXY_25920	-0.261765	-0.90386	-0.112992	35	◀ unk	hypothetical protein
BXY_25930	-0.603234	-0.545499	0.0873903	35	◀ unk	tRNA-U20a,U20b-dihydrouridine synthase
BXY_25940	0.124403	0.832745	-0.126861	35	◀ unk	hypothetical protein
BXY_25950	-0.0439815	0.629034	-0.0444173	35	◀ SusD	SusD family,
BXY_25960	0.0272595	0.29465	0.0926026	35	◀ SusC	Outer membrane receptor proteins, mostly Fe transport
BXY_25970	-0.246421	0.36486	0.0797927	35	◀ unk	Arylsulfatase A and related enzymes
BXY_25990	1.08648	2.36535	0.793721	35	◀ CE7	Acetyl esterase (deacetylase)
BXY_26000	0.540909	2.53067	0.108263	35	◀ unk	Endonuclease/Exonuclease/phosphatase family,
BXY_26010	0.762423	2.05509	-0.418746	35	◀ SusD	SusD family,
BXY_26020	0.757085	2.21928	-0.197163	35	◀ SusC	Outer membrane receptor proteins, mostly Fe transport
BXY_26030	0.629721	2.02009	0.104684	35	◀ SusD	SusD family,
BXY_26040	0.844329	2.13874	-0.612483	35	◀ SusC	Outer membrane cobalamin receptor protein
BXY_26050	-0.215668	1.42742	-1.69823	35	◀ unk	hypothetical protein
BXY_26060	1.02976	2.49538	-0.825185	35	◀ unk	hypothetical protein
BXY_26070	0.564193	2.40494	-0.602692	35	◀ GH36	Alpha-galactosidase
BXY_26080	0.248899	1.96676	-0.148245	35	◀ GH36	Alpha-galactosidase
BXY_26090	0.112013	1.50768	0.400828	35	◀ unk	Fucose permease
BXY_27830	0.538591	0.856525	-0.125782	37	HTCS ▶	Signal transduction histidine kinase
BXY_27840	-0.201179	0.0594723	0.213301	37	◀ GH43	Predicted beta-xylosidase
BXY_27850	2.69565	3.00017	0.92931	37	unk ▶	IPT/TIG domain,
BXY_27860	3.0126	3.39536	1.03243	37	SusC ▶	Outer membrane receptor for ferrienterochelin and colicins
BXY_27870	3.28171	3.2603	1.43098	37	SusD ▶	SusD family,
BXY_27880	3.23988	3.25515	1.4569	37	unk ▶	Domain of unknown function (DUF1735),
BXY_27890	3.04247	3.05698	1.19577	37	unk ▶	Domain of unknown function (DUF303),
BXY_27900	2.64486	2.43067	1.10985	37	unk ▶	hypothetical protein
BXY_28300	-0.612727	0.0178195	-0.531079	39	ECF-σ ▶	RNA polymerase sigma factor, sigma-70 family Bacteroides expansion family 1
BXY_28310	1.8777	1.96581	-0.0148884	39	Anti-σ ▶	Fe2+-dicitrate sensor, membrane component
BXY_28320	2.95348	2.79938	0.721882	39	SusC ▶	Outer membrane receptor proteins, mostly Fe transport
BXY_28330	2.85748	2.47069	0.568218	39	SusD ▶	hypothetical protein
BXY_28340	2.64006	2.44242	-0.287656	39	GH18 ▶	hypothetical protein
BXY_28350	3.41762	2.94017	-1.05481	39	unk ▶	Domain of unknown function (DUF1735),
BXY_28360	3.06485	2.48783	-0.918185	39	unk ▶	hypothetical protein
BXY_28900	-0.372587	0.795008	-0.278708	42	ECF-σ ▶	RNA polymerase sigma factor, sigma-70 family Bacteroides expansion family 1
BXY_28910	1.71406	2.34992	0.0841193	42	◀ unk	Predicted dehydrogenases and related proteins
BXY_28920	1.53183	1.71853	0.791339	42	◀ unk	hypothetical protein
BXY_28930	1.46993	1.52863	0.496923	42	◀ unk	Predicted dehydrogenases and related proteins
BXY_28940	0.581118	1.03488	0.50543	42	◀ unk	Membrane-associated lipoprotein involved in thiamine biosynthesis
BXY_28950	0.669429	1.0224	-0.153686	42	◀ unk	Predicted dehydrogenases and related proteins
BXY_28960	-0.023324	0.103492	0.199683	42	◀ unk	Predicted dehydrogenases and related proteins
BXY_28970	-0.763029	-0.545018	-1.14106	42	◀ unk	6-phosphogluconolactonase/Glucosamine-6-phosphate isomerase/deaminase
BXY_28980	3.8384	3.63983	0.399789	42	◀ CE9	N-acetylglucosamine 6-phosphate deacetylase
BXY_28990	2.84617	2.69306	-0.625378	42	◀ unk	glucose/galactose transporter
BXY_29000	3.15854	3.20528	-0.396477	42	◀ GH3	Beta-glucosidase-related glycosidases
BXY_29010	3.72139	3.79993	-0.0900724	42	◀ GH26	Beta-mannanase
BXY_29020	2.57795	2.96061	-1.02541	42	◀ unk	hypothetical protein
BXY_29030	2.63516	3.26154	-1.0573	42	◀ SusD	SusD family,
BXY_29040	2.00197	2.88672	-0.763266	42	◀ SusC	Outer membrane cobalamin receptor protein
BXY_29050	0.605319	1.87646	-0.564553	42	◀ unk	hypothetical protein
BXY_29060	0.365362	1.22577	0.199997	42	◀ AraC	transcriptional regulator, AraC family
BXY_29120	5.56007	2.76184	-0.162688			Predicted oxidoreductases (related to aryl-alcohol dehydrogenases)
BXY_29130	5.60676	2.76141	0.822666			Predicted metal-dependent hydrolase of the TIM-barrel fold
BXY_29140	5.99508	3.45271	0.831943			L-fucose:H+ symporter permease
BXY_29150	3.89405	0.760832	2.915			hypothetical protein
BXY_29160	6.0543	3.33338	1.33727			Threonine dehydrogenase and related Zn-dependent dehydrogenases
BXY_29170	0.528639	7.96069	-0.43387	43	GH43 ▶	Beta-xylosidase
BXY_29180	0.159757	5.00177	-0.644505	43	GH3 ▶	Beta-glucosidase-related glycosidases
BXY_29190	1.60486	5.30971	-3.05769	43	unk ▶	hypothetical protein
BXY_29200	-1.17921	7.79094	-0.611653	43	GH43 ▶	Beta-xylosidase
BXY_29210	-0.817185	7.6973	-1.13751	43	GH31 ▶	Alpha-glucosidases, family 31 of glycosyl hydrolases
BXY_29220	-0.545995	8.08542	-1.76564	43	GH97 ▶	Glycoside hydrolase 97,
BXY_29230	-0.101415	7.90201	-1.2588	43	CBM6|GH43 ▶	Beta-xylosidase
BXY_29240	-1.16823	8.12278	-2.0828	43	GH43 ▶[F]	Beta-xylosidase
BXY_29250	-0.188472	8.52859	-1.76334	43	SusC ▶	Outer membrane receptor for ferrienterochelin and colicins
BXY_29260	-0.0681135	8.22422	-1.95919	43	SusD ▶	SusD family,
BXY_29270	0.295794	8.32369	-1.03189	43	SusC ▶	TonB-dependent Receptor Plug Domain,
BXY_29280	0.625093	8.48673	-0.177813	43	SusD ▶	SusD family,
BXY_29290	-0.185823	8.21658	-0.875473	43	unk ▶	Domain of unknown function (DUF1735),
BXY_29300	0.0408031	8.21983	-1.45084	43	CBM4|GH10 ▶	Beta-1,4-xylanase
BXY_29310	-0.633993	7.96286	-1.89513	43	unk ▶	hypothetical protein
BXY_29320	-0.153213	7.18098	0.749652	43	GH5_21 ▶	Bacterial Ig-like domain (group 2),/Cellulase (glycosyl hydrolase family 5),
BXY_29330	0.522955	6.68915	0.145456	43	CE1|CE6 ▶[F]	Enterochelin esterase and related enzymes
BXY_29340	0.741195	7.00973	0.534999	43	CBM6|GH43 ▶	Beta-xylosidase
BXY_29350	-0.228421	3.30273	-0.696235	43	◀ HTCS	Signal transduction histidine kinase
BXY_29360	0.0737569	4.1074	-0.730515	43	◀ GH95	hypothetical protein
BXY_29370	0.872369	4.80566	-1.75641	43	◀ GH115	Glycosyl hydrolase family 67 N-terminus,
BXY_29380	0.786255	2.62681	-0.815794			hypothetical protein
BXY_30200	0.934041	1.78447	0.61713			Fe2+-dicitrate sensor, membrane component
BXY_30220	3.52483	3.88878	0.722737		SusD	SusD family,
BXY_30240	3.89349	3.79915	0.287693		GH89	Alpha-N-acetylglucosaminidase (NAGLU),
BXY_30250	4.24036	3.9976	0.937339			hypothetical protein
BXY_30260	3.81957	3.76587	0.511259			hypothetical protein
BXY_30720	-0.771972	-0.0404353	-1.33311	46	HTCS ▶	two component transcriptional regulator, AraC family
BXY_30730	5.26651	4.97782	0.334971	46	SusC ▶	Outer membrane receptor proteins, mostly Fe transport
BXY_30740	5.54526	5.33662	0.496217	46	SusD ▶	SusD family,
BXY_30750	1.94147	2.12923	0.739187	46	GH92 ▶	alpha-1,2-mannosidase, putative
BXY_30760	1.80211	1.8315	0.516954	46	GH92 ▶	alpha-1,2-mannosidase, putative
BXY_30770	1.98536	1.88188	0.378041	46	unk ▶	Plant Basic Secretory Protein,
BXY_30780	1.82905	1.61094	0.255921	46	GH92 ▶	alpha-1,2-mannosidase, putative
BXY_31040	-1.50174	-1.59316	-3.9145	47	SusC ▶	Outer membrane receptor proteins, mostly Fe transport
BXY_31050	-1.27771	-0.937587	-4.22317	47	SusD ▶	hypothetical protein
BXY_31060	-0.993201	-0.594786	-3.92042	47	GH ▶	hypothetical protein
BXY_31070	-0.598867	-0.267854	-4.14094	47	unk ▶	Domain of unknown function (DUF1735),
BXY_31080	-0.238304	0.172485	-3.74408	47	GH18 ▶	Domain of unknown function (DUF1735),
BXY_31090	-0.136737	0.400615	-3.07407	47	unk ▶	F5/8 type C domain,
BXY_31130	0.691837	-0.229774	-5.88664	47	◀ unk	hypothetical protein
BXY_31140	1.39919	1.56119	-2.44955	47	◀ GH92	alpha-1,2-mannosidase, putative
BXY_31150	0.500741	0.599443	-2.04996	47	◀ GH92	alpha-1,2-mannosidase, putative
BXY_31160	0.367113	0.435504	-2.08486	47	◀ Anti-σ	Fe2+-dicitrate sensor, membrane component
BXY_31170	1.20722	1.16108	-1.38951	47	◀ ECF-σ	RNA polymerase sigma factor, sigma-70 family Bacteroides expansion family 1
BXY_40170	-0.856919	-0.118249	-0.0556312	58	◀ ECF-σ	RNA polymerase sigma factor, sigma-70 family Bacteroides expansion family 1
BXY_40190	4.11089	2.10996	0.904061	58	Anti-σ ▶	Fe2+-dicitrate sensor, membrane component
BXY_40200	4.56554	2.39411	0.964128	58	SusC ▶	Outer membrane receptor proteins, mostly Fe transport
BXY_40210	5.40967	3.13785	0.289576	58	SusD ▶	hypothetical protein
BXY_40220	5.48066	3.37134	1.42748	58	GH18 ▶	hypothetical protein
BXY_40230	5.58902	3.63311	0.974365	58	unk ▶	Domain of unknown function (DUF1735),
BXY_42670	1.90646	1.62868	-2.41743	65	◀ GH20[F]	N-acetyl-beta-hexosaminidase
BXY_42680	2.36267	2.24872	-1.69023	65	◀ unk	Fibrobacter succinogenes major domain (Fib_succ_major),
BXY_42690	2.29531	2.18663	-1.7727	65	◀ unk	hypothetical protein
BXY_42700	2.35089	2.31237	-1.22317	65	◀ unk	hypothetical protein
BXY_42710	1.92876	2.12171	-1.30739	65	◀ unk	Domain of unknown function (DUF1735),
BXY_42720	2.4696	2.74467	-2.07152	65	◀ SusD	SusD family,
BXY_42730	2.48122	2.82626	-1.59163	65	◀ SusC	Outer membrane receptor proteins, mostly Fe transport
BXY_42740	1.50813	2.31682	-1.42025	65	◀ GH89[F]	Alpha-N-acetylglucosaminidase (NAGLU),
BXY_42750	1.38954	2.48789	-0.790422	65	◀ unk	hypothetical protein
BXY_44340	3.24391	1.93376	0.0768839			D-mannonate dehydratase
BXY_44350	3.03812	1.90986	-0.476142			Dehydrogenases with different specificities (related to short-chain alcohol dehydrogenases)
BXY_44370	3.02917	2.38899	1.05927			hypothetical protein
BXY_44380	3.63842	3.23873	1.00848			Transglycosylase associated protein,
BXY_44390	-1.75559	-1.8394	0.0948044			Sugar phosphate permease
BXY_44410	3.88886	1.42597	2.75306	66	◀ SusD	SusD family,
BXY_44420	3.56995	1.43068	2.57012	66	◀ SusC	Outer membrane cobalamin receptor protein
BXY_46530	-0.0427348	0.407534	2.25203	70	◀ unk	hypothetical protein
BXY_46540	0.213454	0.680834	0.83995	70	◀ SusD	SusD family,
BXY_46550		sequence gap		70	◀ SusC
BXY_46570	-1.16174	-0.178877	-0.290803	70	◀ ECF-σ	RNA polymerase sigma factor, sigma-70 family
BXY_46590	-0.415715	7.16488	-1.0339	70	◀ GH67	Alpha-glucuronidase
BXY_46600		sequence gap		70	◀ GH10
BXY_46610	-0.686392	7.25875	-0.846382	70	◀ unk	sugar (Glycoside-Pentoside-Hexuronide) transporter
BXY_46620	-0.978142	7.23513	-1.08034	70	◀ unk	Domain of unknown function (DUF303),
BXY_46630	0.233048	0.429359	0.289954	70	◀ GH13_14	pullulanase, type I
BXY_47580	0.752667	0.763714	0.426097	71	GH88 ▶	Highly conserved protein containing a thioredoxin domain
BXY_47600	2.9145	3.87245	0.250053	71	◀ GH13	1,4-alpha-glucan branching enzyme
BXY_47610	3.0405	4.03583	0.749962	71	◀ unk	hypothetical protein
BXY_47620	2.74963	3.66063	0.877558	71	◀ unk	hypothetical protein
BXY_47630	2.52078	3.33572	1.21723	71	◀ SusD	SusD family,
BXY_47640	1.81926	2.8108	1.39317	71	◀ SusC	Outer membrane receptor proteins, mostly Fe transport
BXY_47650	0.882117	2.3978	1.44752	71	◀ GH97	Glycoside hydrolase 97,
BXY_47660	-1.39323	1.19376	1.67675	71	◀ GH13	Glycosidases
BXY_47670	-0.204105	-0.542002	-1.63596	71	SusR ▶	hypothetical protein
BXY_48160	9.29177	5.32158	0.532055			L-rhamnulokinase
BXY_48170	9.24175	4.70067	0.22706			L-rhamnose isomerase
BXY_48180	10.0698	5.40389	0.275021			L-rhamnose-proton symport protein (RhaT),
BXY_48190	4.92273	1.69903	0.305284			L-rhamnulose 1-phosphate aldolase
BXY_48200	4.5252	2.06378	0.406655			lactaldehyde reductase
BXY_48210	0.948108	0.797719	-0.190293			AraC-type DNA-binding domain-containing proteins
BXY_48220	0.349283	0.469006	0.662689	73	HTCS ▶	Signal transduction histidine kinase
BXY_48230	2.01968	2.66531	-1.26756	73	SusC ▶	Outer membrane receptor proteins, mostly Fe transport
BXY_48240	3.10475	3.41726	-1.05999	73	SusD ▶	SusD family,
BXY_48250	2.76933	3.50577	-1.50367	73	unk ▶	Fasciclin domain,
BXY_48260	2.26485	2.84024	-0.138707	73	unk ▶	hypothetical protein
BXY_48270	2.83731	2.71643	-0.175683	73	GH50 ▶[F]	hypothetical protein
BXY_48280	1.1054	1.20919	0.284617	73	unk ▶	hypothetical protein
BXY_48290	0.628837	0.955921	0.573384	73	unk ▶	hypothetical protein
BXY_48300	1.05045	1.10265	0.487679	73	GH31 ▶[F]	Alpha-glucosidases, family 31 of glycosyl hydrolases
BXY_48310	0.947481	0.903152	0.597247	73	CBM57|GH2 ▶	Beta-galactosidase/beta-glucuronidase
BXY_48320	1.5097	1.66709	0.671381	73	CE6 ▶	Domain of unknown function (DUF303),
BXY_48360	0.155599	0.080385	-0.639223	74	GH92 ▶	alpha-1,2-mannosidase, putative
BXY_48370	0.834539	-0.0770582	-0.331498	74	◀ GH130	Predicted glycosylase
BXY_48380	0.543315	0.116537	-0.339527	74	◀ GH125	hypothetical protein
BXY_48390	0.0134743	-0.0350458	0.191971	74	◀ GH76[F]	Predicted glycosyl hydrolase
BXY_48400	0.326847	0.117345	0.084319	74	◀ unk	Metal-dependent hydrolase
BXY_48410	3.07064	2.01605	1.60501	74	◀ GH92	alpha-1,2-mannosidase, putative
BXY_48420	-0.376737	0.462463	-0.577898	74	HTCS ▶	Signal transduction histidine kinase
BXY_48430	1.88162	2.3068	0.190995	74	unk ▶	hypothetical protein
BXY_48440	2.45307	2.53723	-0.459001	74	unk ▶	hypothetical protein
BXY_48450	2.89543	2.81337	-0.375292	74	GH76 ▶	Predicted glycosyl hydrolase
BXY_48460	3.12797	2.83351	-1.16775	74	SusC ▶	Outer membrane receptor for ferrienterochelin and colicins
BXY_48470	2.97502	2.81552	-0.594698	74	SusD ▶	SusD family,
BXY_48480	3.10823	3.06747	-0.63174	74	unk ▶	hypothetical protein
BXY_48490	1.67178	2.24302	1.2683			hypothetical protein
		Heatmap Scale
		Log2 (Fold-change)
		-10	repression
		-9
		-8
		-7
		-6
		-5
		-4
		-3
		-2
		-1
		0	basal
		1
		2
		3
		4
		5
		6
		7
		8
		9
		10	induction

## Sheet: Figure S3
Figure S3 : B. xylanisolvens XB1A PUL expression in response to xylose relative to glucose at late-log phase obtained from RNA-seq analysis.
PUL numbers were predicted by Terrapon et al. [19] and can be retrieved at http://www.cazy.org/PULDB/ .
A. PUL relative expression represented as the average Log2 (Fold-Change) of all genes within each PUL.								B. PUL relative expression shown for all genes within each PUL.
A	xylose late /glucose late						B	xylose late /glucose late
PUL ID	Log2 Fold-Change						Gene ID	Log2 Fold-Change	PUL	CAZyme annotation	Automatic annotation
PUL 1							BXY_03420	0.0895993	1	◀ GH13_38	Glycosidases								Heatmap Scale
PUL 2			Color legend				BXY_03430	-0.11117	1	◀ unk	Predicted esterase of the alpha-beta hydrolase superfamily								Log2 (Fold-change)
PUL 3				Log2FC < -2			BXY_03440	0.167398	1	SusC ▶	Outer membrane receptor proteins, mostly Fe transport								-10	repression
PUL 4				-2 < Log2FC < 2			BXY_03450	1.27911	1	SusD ▶	SusD family,								-9
PUL 5				2 < Log2FC < 3			BXY_03480	2.57547	1	unk ▶	hypothetical protein								-8
PUL 6				Log2FC > 3			BXY_03490	0.855308	1	unk ▶	Outer membrane protein Omp28,								-7
PUL 7							BXY_03520	-1.00764	1	unk ▶	Outer membrane protein Omp28,								-6
PUL 8							BXY_03530	0.701507	1	unk ▶	hypothetical protein								-5
PUL 9							BXY_03540	0.138813	1	unk ▶	hypothetical protein								-4
PUL 10							BXY_03550	-0.090318	1	unk ▶	Periplasmic protease								-3
PUL 11																			-2
PUL 12							BXY_06320	-1.09951	2	GH95 ▶	hypothetical protein								-1
PUL 13							BXY_06340	1.12564	2	unk ▶	hypothetical protein								0	basal
PUL 14							BXY_06350	-0.526945	2	unk ▶	hypothetical protein								1
PUL 15							BXY_06360	0.289609	2	GH33|GH78 ▶	Alpha-L-rhamnosidase N-terminal domain,/BNR/Asp-box repeat,/Bacterial alpha-L-rhamnosidase,								2
PUL 16							BXY_06370	-0.245499	2	unk ▶	Dehydrogenases with different specificities (related to short-chain alcohol dehydrogenases)								3
PUL 17							BXY_06400	0.847425	2	◀ unk	hypothetical protein								4
PUL 18							BXY_06410	0.903131	2	◀ GH28	Endopolygalacturonase								5
PUL 19							BXY_06420	0.249198	2	◀ GH78	Alpha-L-rhamnosidase N-terminal domain,/Bacterial alpha-L-rhamnosidase,								6
PUL 20							BXY_06440	-0.657729	2	◀ GH43	Glycosyl hydrolases family 43,								7
PUL 21							BXY_06450	0.533548	2	◀ unk	hypothetical protein								8
PUL 22							BXY_06460	0.198191	2	◀ PL1_2	hypothetical protein								9
PUL 23							BXY_06470	0.155894	2	◀ unk	hypothetical protein								10	induction
PUL 24							BXY_06480	0.399477	2	◀ unk	hypothetical protein
PUL 25							BXY_06490	0.188615	2	◀ SusD	SusD family,
PUL 26							BXY_06500	-0.343933	2	◀ SusC	Outer membrane cobalamin receptor protein
PUL 27							BXY_06530	0.872688	2	◀ unk	Sugar phosphate isomerases/epimerases
PUL 28							BXY_06540	-0.726849	2	◀ GH92	alpha-1,2-mannosidase, putative
PUL 29
PUL 30							BXY_09290	0.120818	3	◀ SusD	SusD family,
PUL 31							BXY_09300	-0.30659	3	◀ SusC	Outer membrane receptor proteins, mostly Fe transport
PUL 32							BXY_09310	-0.29986	3	◀ GH20	N-acetyl-beta-hexosaminidase
PUL 33							BXY_09320	0.209339	3	◀ GH20	N-acetyl-beta-hexosaminidase
PUL 34							BXY_09330	-0.0623041	3	◀ GH2	beta-mannosidase
PUL 35							BXY_09340	-0.685168	3	◀ GH33	BNR/Asp-box repeat,
PUL 36
PUL 37							BXY_09450	0.815455	4	◀ SusC	hypothetical protein
PUL 38							BXY_09460	-1.38435	4	◀ SusC	hypothetical protein
PUL 39							BXY_09470	0.557692	4	◀ unk	hypothetical protein
PUL 40							BXY_09480	0.190352	4	◀ unk	hypothetical protein
PUL 41							BXY_09490	1.05917	4	◀ unk	hypothetical protein
PUL 42							BXY_09500	0.631473	4	◀ unk	hypothetical protein
PUL 43							BXY_09510	1.18892	4	◀ SusD	SusD family,
PUL 44							BXY_09520	1.17588	4	◀ SusC	Outer membrane receptor proteins, mostly Fe transport
PUL 45							BXY_09530	0.56936	4	◀ Anti-σ	Fe2+-dicitrate sensor, membrane component
PUL 46							BXY_09540	0.113867	4	◀ ECF-σ	RNA polymerase sigma factor, sigma-70 family/RNA polymerase sigma-70 factor, Bacteroides expansion family 1
PUL 47
PUL 48							BXY_10590	-0.393126	5	HTCS ▶	Signal transduction histidine kinase
PUL 49							BXY_10600	-0.373592	5	SusC ▶	Outer membrane receptor proteins, mostly Fe transport
PUL 50							BXY_10610	-0.355994	5	SusD ▶	SusD family,
PUL 51							BXY_10620	-0.876598	5	unk ▶	Fibrobacter succinogenes major domain (Fib_succ_major),	#REF!	#REF!
PUL 52							BXY_10630	0.257623	5	CBM57|GH2 ▶	Beta-galactosidase/beta-glucuronidase
PUL 53							BXY_10640	-0.268404	5	GH50 ▶	hypothetical protein
PUL 54							BXY_10650	-0.860891	5	GH50 ▶	hypothetical protein
PUL 55
PUL 56							BXY_10950	-0.92187	6	◀ SusD	SusD family,
PUL 57							BXY_10960	-0.326305	6	◀ SusC	Outer membrane receptor for ferrienterochelin and colicins
PUL 58
PUL 59							BXY_11820	-0.118662	7	◀ GntR	transcriptional regulator, GntR family
PUL 60							BXY_11830	-0.919562	7	unk ▶	Phosphomannose isomerase
PUL 61							BXY_11840	-1.89262	7	unk ▶	Transcriptional regulator/sugar kinase
PUL 62							BXY_11850	-1.17802	7	SusC ▶	Outer membrane receptor proteins, mostly Fe transport
PUL 63							BXY_11860	-1.33314	7	SusD ▶	SusD family,
PUL 64							BXY_11870	-1.31692	7	unk ▶	hypothetical protein
PUL 65							BXY_11880	-1.09623	7	GH76 ▶	Glycosyl hydrolase family 76,
PUL 66							BXY_11890	-1.25918	7	GH76 ▶	Highly conserved protein containing a thioredoxin domain
PUL 67							BXY_11900	-1.51159	7	GH92 ▶	alpha-1,2-mannosidase, putative
PUL 68
PUL 69							BXY_12040	-0.384211	8	ECF-σ ▶	RNA polymerase sigma factor, sigma-70 family/RNA polymerase sigma-70 factor, Bacteroides expansion family 1
PUL 70							BXY_12060	-0.184586	8	SusC ▶	Outer membrane receptor proteins, mostly Fe transport
PUL 71							BXY_12070	-0.292022	8	SusD ▶	hypothetical protein
PUL 72							BXY_12080	-0.348926	8	GH ▶	hypothetical protein
PUL 73							BXY_12090	-0.658442	8	unk ▶	Domain of unknown function (DUF1735),
PUL 74							BXY_12100	-0.231795	8	GH18 ▶	Glycosyl hydrolases family 18,
							BXY_12730	1.03477	9	◀ SusD	hypothetical protein
							BXY_12740	0.946092	9	◀ SusC	Outer membrane receptor for ferrienterochelin and colicins
							BXY_13000	0.185149	10	ECF-σ ▶	RNA polymerase sigma factor, sigma-70 family/RNA polymerase sigma-70 factor, Bacteroides expansion family 1
							BXY_13010	0.617491	10	Anti-σ ▶	Fe2+-dicitrate sensor, membrane component
							BXY_13020	1.58181	10	SusC ▶	Outer membrane receptor proteins, mostly Fe transport
							BXY_13030	1.26693	10	SusD ▶	SusD family,
							BXY_13040	1.48554	10	unk ▶	hypothetical protein
							BXY_13050	1.3477	10	GH20 ▶	N-acetyl-beta-hexosaminidase
							BXY_13060	1.07136	10	GH20 ▶	N-acetyl-beta-hexosaminidase
							BXY_13070	1.61576	10	unk ▶	hypothetical protein
							BXY_13280	0.176292	11	SusC ▶	TonB-dependent Receptor Plug Domain,/TonB dependent receptor,
							BXY_13290	-0.120821	11	SusD ▶	SusD family,
							BXY_13300	-0.323395	11	unk ▶	hypothetical protein
							BXY_13310	0.494664	11	unk ▶	hypothetical protein
							BXY_13320	-0.661263	11	unk ▶	hypothetical protein
							BXY_14320	-3.08714	12	◀ GH32	Beta-fructosidases (levanase/invertase)	#REF!
							BXY_14330	-4.56685	12	◀ GH91	hypothetical protein
							BXY_14340	-4.35999	12	◀ GH91	hypothetical protein
							BXY_14350	-3.84704	12	◀ SusD	SusD family,
							BXY_14360	-3.00774	12	◀ SusC	Outer membrane cobalamin receptor protein
							BXY_14370	0.134356	12	unk ▶	Galactose mutarotase and related enzymes
							BXY_14380	-1.38093	12	◀ GH32	Beta-fructosidases (levanase/invertase)
							BXY_15640	1.3728	13	◀ unk	aldose 1-epimerase
							BXY_15650	-0.329004	13	◀ GH43	Beta-xylosidase
							BXY_15660	-1.09906	13	◀ unk	hypothetical protein
							BXY_15670	-0.251898	13	◀ SusD	SusD family,	#REF!
							BXY_15680	-0.970921	13	◀ SusC	Outer membrane cobalamin receptor protein
							BXY_15700	0.95361	13	GH43 ▶	Beta-xylosidase
							BXY_15710	-0.814104	13	GH51 ▶	Alpha-L-arabinofuranosidase
							BXY_15720	-0.120705	13	GH43 ▶	Beta-xylosidase
							BXY_17790	-0.931589	14	◀ Anti-σ	Fe2+-dicitrate sensor, membrane component
							BXY_17800	-0.945866	14	◀ ECF-σ	RNA polymerase sigma factor, sigma-70 family/RNA polymerase sigma-70 factor, Bacteroides expansion family 1
							BXY_17810	0.824631	14	SusC ▶	Outer membrane receptor for ferrienterochelin and colicins
							BXY_17820	0.971383	14	SusD ▶	SusD family,
							BXY_17830	0.622696	14	unk ▶	hypothetical protein				#REF!	#REF!
							BXY_17840	0.876122	14	unk ▶	hypothetical protein
							BXY_17850	1.12841	14	GH5_13 ▶	Cellulase (glycosyl hydrolase family 5),
							BXY_17860	0.0665022	14	GH20 ▶	N-acetyl-beta-hexosaminidase
									14	◀ unk
							BXY_17880	-0.568262	14	unk ▶	Two component regulator propeller,
							BXY_17890	-1.05326	14	HTCS ▶	Signal transduction histidine kinase
							BXY_17930	-0.831436	15	ECF-σ ▶	RNA polymerase sigma factor, sigma-70 family/RNA polymerase sigma-70 factor, Bacteroides expansion family 1
							BXY_17940	-0.853443	15	Anti-σ ▶	Fe2+-dicitrate sensor, membrane component
							BXY_17950	4.36989	15	◀ unk	hypothetical protein
							BXY_17960	-1.00364	15	SusC ▶	Outer membrane receptor proteins, mostly Fe transport
							BXY_17970	-1.28441	15	SusD ▶	SusD family,
							BXY_17980	-1.42116	15	GH43 ▶	Glycosyl hydrolases family 43,
							BXY_17990	-0.899516	15	unk ▶	hypothetical protein
							BXY_18020	-1.51706	15	GH5_13 ▶	Cellulase (glycosyl hydrolase family 5),
							BXY_18030	-0.371975	15	GH97 ▶	Glycoside hydrolase 97,
							BXY_18870	-0.0520881	16	◀ HTCS	Signal transduction histidine kinase
							BXY_18880	0.807142	16	◀ unk	Glycerophosphoryl diester phosphodiesterase
							BXY_18890	1.46132	16	◀ unk	hypothetical protein
							BXY_18900	1.59691	16	◀ unk	hypothetical protein
							BXY_18910	1.20643	16	◀ unk	hypothetical protein
							BXY_18920	1.0139	16	◀ SusD	SusD family,
							BXY_18930	0.686133	16	◀ SusC	Outer membrane receptor proteins, mostly Fe transport
							BXY_18940	0.08124	16	◀ unk	Glycerophosphoryl diester phosphodiesterase
							BXY_18950	0.350277	16	◀ GH43	Predicted beta-xylosidase
							BXY_18970	2.1665	16	unk ▶	Beta-xylosidase
							BXY_19000	1.67678	16	GH43 ▶	Beta-glucosidase-related glycosidases
							BXY_19010	1.04928	16	GH3 ▶[F]	hypothetical protein
							BXY_19020	0.937407	16	unk ▶	Bacterial alpha-L-rhamnosidase,
							BXY_19030	0.505347	16	GH78 ▶[F]	Alpha-galactosidase
							BXY_19050	0.63021	16	GH36 ▶	Protein of unknown function (DUF2795),
							BXY_19390	0.370188	17	◀ Anti-σ	Fe2+-dicitrate sensor, membrane component
							BXY_19400	0.213507	17	◀ ECF-σ	RNA polymerase sigma factor, sigma-70 family
							BXY_19410	0.880095	17	◀ GH89	Alpha-N-acetylglucosaminidase (NAGLU),
							BXY_19420	1.13563	17	◀ unk	hypothetical protein
							BXY_19430	0.410349	17	◀ unk	H+/gluconate symporter and related permeases
							BXY_19440	0.874475	17	◀ unk	glycerate kinase
							BXY_19450	0.754434	17	◀ GH89	Alpha-N-acetylglucosaminidase (NAGLU),
							BXY_19460	-0.47628	17	◀ unk	Metal-dependent hydrolase
							BXY_19470	-0.501924	17	◀ SusD	SusD family,
							BXY_19480	-0.513097	17	◀ SusC	Outer membrane receptor for ferrienterochelin and colicins
							BXY_19520	3.2151	18	unk ▶	ribokinase
							BXY_19530	2.34821	18	SusC ▶	Outer membrane receptor proteins, mostly Fe transport
							BXY_19540	1.53232	18	SusD ▶	SusD family,
							BXY_19550	1.65059	18	unk ▶	ADP-ribosylglycohydrolase,
							BXY_19560	1.7199	18	unk ▶	ADP-ribosylglycohydrolase,
							BXY_19570	1.63039	18	unk ▶	ADP-ribosylglycohydrolase,
							BXY_19590	1.07056	18	CE1 ▶	Enterochelin esterase and related enzymes
							BXY_19600	1.50583	18	unk ▶	Putative glucose uptake permease
							BXY_19610	1.00369	18	unk ▶	Fibronectin type III domain,
							BXY_20010	-1.71791	19	◀ unk	hypothetical protein
							BXY_20020	-2.03588	19	◀ GH2	Beta-galactosidase/beta-glucuronidase
							BXY_20030	-2.27658	19	◀ CE7	Acetyl esterase (deacetylase)
							BXY_20040	-2.77928	19	◀ GH36	Alpha-galactosidase
							BXY_20050	-2.59675	19	◀ unk	Succinate dehydrogenase/fumarate reductase, flavoprotein subunit
							BXY_20060	-3.82157	19	◀ GH105[F]	Predicted unsaturated glucuronyl hydrolase involved in regulation of bacterial surface properties, and related proteins
							BXY_20070	-2.14674	19	◀ GH3	Beta-glucosidase-related glycosidases
							BXY_20080	-2.40958	19	◀ unk	Glycosyl hydrolase family 3 C terminal domain,
							BXY_20090	-1.3215	19	◀ GH3	Beta-glucosidase-related glycosidases
							BXY_20100	-1.76869	19	◀ unk	hypothetical protein
							BXY_20110	-2.11167	19	◀ unk	hypothetical protein
							BXY_20120	-2.23348	19	◀ unk	hypothetical protein
							BXY_20130	-1.92534	19	◀ unk	hypothetical protein
							BXY_20140	-1.83352	19	◀ SusD	SusD family,
							BXY_20150	-1.43693	19	◀ SusC	Outer membrane receptor proteins, mostly Fe transport
							BXY_20160	-1.12304	19	◀ Anti-σ	Fe2+-dicitrate sensor, membrane component
							BXY_20520	-1.17577	20	◀ unk	Domain of unknown function (DUF1735),
							BXY_20530	-1.17753	20	◀ SusD	SusD family,
							BXY_20540	-1.34082	20	◀ SusC	Outer membrane receptor proteins, mostly Fe transport
							BXY_20550	-0.728785	20	◀ unk	IPT/TIG domain,/NHL repeat,
							BXY_20560	-1.88641	20	◀ unk	hypothetical protein
							BXY_20570	-0.041877	20	◀ GH31	Alpha-glucosidases, family 31 of glycosyl hydrolases
							BXY_20580	-0.269485	20	◀ GH43	Beta-xylosidase
							BXY_20590	-0.20696	20	◀ unk	hypothetical protein
							BXY_20600	-0.303409	20	◀ unk	hypothetical protein
							BXY_20610	-0.311291	20	◀ SusD	SusD family,
							BXY_20620	0.130719	20	◀ SusC	Outer membrane receptor proteins, mostly Fe transport
							BXY_20630	0.567557	20	◀ unk	hypothetical protein
							BXY_20640	0.361261	20	◀ GH65	Trehalose and maltose hydrolases (possible phosphorylases)
							BXY_20650	0.489124	20	◀ unk	hypothetical protein
							BXY_20660	-0.0603573	20	◀ HTCS	Signal transduction histidine kinase
							BXY_21090	0.529313	21	GH5_2 ▶	Cellulase (glycosyl hydrolase family 5),
							BXY_21100	-0.640473	21	SusC ▶	Outer membrane cobalamin receptor protein
							BXY_21110	-0.876343	21	SusD ▶	SusD family,
							BXY_21120	-0.684551	21	unk ▶	hypothetical protein
							BXY_21130	-0.802416	21	GH5_5 ▶	Endoglucanase
							BXY_21140	-0.646334	21	GH2 ▶	Beta-galactosidase/beta-glucuronidase
							BXY_21150	-0.934753	21	GH5_5 ▶	Endoglucanase
							BXY_21160	-0.654726	21	unk ▶	hypothetical protein
							BXY_21170	-1.01958	21	GH130 ▶	Predicted glycosylase
							BXY_21180	-0.985813	21	unk ▶	sugar (Glycoside-Pentoside-Hexuronide) transporter
							BXY_21190	-1.67881	21	GH78 ▶[F]	Alpha-L-rhamnosidase N-terminal domain,/Bacterial alpha-L-rhamnosidase,
							BXY_21200	-1.67914	21	unk ▶	Bacterial alpha-L-rhamnosidase,
							BXY_21210	-0.487328	21	unk ▶	hypothetical protein
							BXY_21220	-0.430958	21	unk ▶	Domain of unknown function (DUF303),
							BXY_21750	-0.984152	22	GH3 ▶	Beta-glucosidase-related glycosidases
							BXY_21760	1.03179	22	◀ GH3	Beta-glucosidase-related glycosidases
							BXY_21770	0.285985	22	◀ unk	hypothetical protein
							BXY_21780	0.699118	22	◀ GH43|SusC	Beta-xylosidase
							BXY_21790	1.73929	22	◀ SusD	SusD family,
							BXY_21800	2.18304	22	◀ SusC	Outer membrane receptor proteins, mostly Fe transport	#REF!	#REF!
							BXY_21810	-0.344192	22	unk ▶	hypothetical protein
							BXY_21820	-0.0757664	22	HTCS ▶	Signal transduction histidine kinase
							BXY_21830	0.490558	22	GH16 ▶	Beta-glucanase/Beta-glucan synthetase
							BXY_21840	0.145515	22	SusC ▶	Outer membrane receptor proteins, mostly Fe transport
							BXY_21850	0.19028	22	SusD ▶	hypothetical protein
							BXY_21860	0.174425	22	unk ▶	hypothetical protein
							BXY_21870	-0.322917	22	GH3 ▶	Beta-glucosidase-related glycosidases
							BXY_21910	1.17218	23	◀ GH26	Beta-mannanase
							BXY_21920	0.751649	23	◀ unk	hypothetical protein
							BXY_21930	0.511197	23	◀ unk	hypothetical protein
							BXY_21940	0.654236	23	◀ unk	hypothetical protein
							BXY_21950	0.333169	23	◀ SusD	SusD family,
							BXY_21960	-0.0154	23	◀ SusC	Outer membrane receptor proteins, mostly Fe transport
							BXY_21970	-0.525954	23	◀ GH130	Predicted glycosylase
							BXY_21980	-0.837032	23	◀ unk	SSS sodium solute transporter superfamily
							BXY_21990	-1.64628	23	unk ▶	AraC-type DNA-binding domain-containing proteins
							BXY_22000	0.925964	23	◀ GH2	beta-mannosidase
							BXY_22010	-0.962056	23	◀ unk	hypothetical protein
							BXY_22020	-0.458751	23	◀ GH31	Alpha-glucosidases, family 31 of glycosyl hydrolases
							BXY_22030	-0.10568	23	◀ GH66	hypothetical protein
							BXY_22040	-0.306134	23	◀ unk	hypothetical protein
							BXY_22050	-0.394937	23	◀ SusD	RagB/SusD domain-containing protein
							BXY_22060	-0.305228	23	◀ SusC	Outer membrane cobalamin receptor protein
							BXY_22070	-0.295557	23	◀ SusR	hypothetical protein
							BXY_22250	-0.571436	24	◀ SusC	TonB-dependent Receptor Plug Domain,/TonB dependent receptor,
							BXY_22260	-0.319038	24	◀ SusD	SusD family,
							BXY_22270	-0.52497	24	◀ SusC	Outer membrane cobalamin receptor protein
							BXY_22280	-0.00520223	24	◀ GH43	Beta-xylosidase
							BXY_22290	0.39438	24	◀ unk	The GLUG motif,
							BXY_22300	-0.172449	24	◀ unk	hypothetical protein
							BXY_22310	-1.34955	24	◀ unk	hypothetical protein
							BXY_22390	0.588644	25	SusC ▶	Outer membrane receptor for ferrienterochelin and colicins
							BXY_22400	0.612618	25	SusD ▶	SusD family,
							BXY_22410	0.887893	25	unk ▶	hypothetical protein
							BXY_22420	0.855709	25	unk ▶	hypothetical protein
							BXY_22470	-1.94416	26	◀ unk	hypothetical protein
							BXY_22480	-2.51895	26	◀ SusD	hypothetical protein
							BXY_22490	-1.12927	26	◀ SusC	Outer membrane receptor for ferrienterochelin and colicins
							BXY_22500	-0.0504724	26	GH92 ▶	alpha-1,2-mannosidase, putative
							BXY_22520	-0.973832	26	unk ▶	hypothetical protein
							BXY_22660	-1.13051	27	ECF-σ ▶	RNA polymerase sigma factor, sigma-70 family/RNA polymerase sigma-70 factor, Bacteroides expansion family 1
							BXY_22670	-0.940625	27	Anti-σ ▶	Fe2+-dicitrate sensor, membrane component
							BXY_22680	0.304439	27	SusC ▶	Outer membrane receptor proteins, mostly Fe transport
							BXY_22690	0.659089	27	SusD ▶	SusD family,
							BXY_22700	0.44501	27	unk ▶	hypothetical protein
							BXY_22710	0.76493	27	unk ▶	hypothetical protein
							BXY_22720	1.02648	27	unk ▶	hypothetical protein
							BXY_22730	0.817987	27	unk ▶	hypothetical protein
							BXY_22780	-1.74295	28	◀ GH35[F]	Beta-galactosidase
							BXY_22790	-1.35703	28	◀ unk	hypothetical protein
							BXY_22800	-1.23171	28	◀ SusD	SusD family,
							BXY_22810	-0.64339	28	◀ SusC	Outer membrane receptor proteins, mostly Fe transport
							BXY_22850	-0.130903	29	◀ HTCS	Signal transduction histidine kinase
							BXY_22860	-0.386004	29	◀ unk	Domain of unknown function (DUF303),
							BXY_22870	-0.197899	29	SusC ▶	Outer membrane receptor for ferrienterochelin and colicins
							BXY_22880	0.447392	29	SusD ▶	SusD family,
							BXY_22890	-0.735638	29	PL ▶[F]	Heparinase II/III-like protein,
							BXY_22900	0.231872	29	PL ▶[F]	Heparinase II/III-like protein,
							BXY_22910	-1.30816	29	GH88 ▶	Glycosyl Hydrolase Family 88,
							BXY_22920	-1.35509	29	unk ▶	hypothetical protein
							BXY_22930	-0.118284	29	unk ▶	hypothetical protein
							BXY_23040	-1.05905	30	◀ HTCS	Signal transduction histidine kinase
							BXY_23050	-0.730349	30	◀ GH95	hypothetical protein
							BXY_23060	-0.058812	30	unk ▶	hypothetical protein
							BXY_23070	-0.783975	30	unk ▶	Protein of unknown function (DUF1703),/Predicted AAA-ATPase,
							BXY_23090	2.78233	30	GH18 ▶	Chitinase
							BXY_23100	-0.514295	30	SusC ▶	Outer membrane receptor for ferrienterochelin and colicins
							BXY_23110	-0.547487	30	SusD ▶	SusD family,
							BXY_23120	0.535041	30	GH16 ▶	hypothetical protein
							BXY_23130	-0.298809	30	GH20 ▶	N-acetyl-beta-hexosaminidase
							BXY_23190	-0.980558	31	◀ HTCS	Signal transduction histidine kinase
							BXY_23200	-0.913196	31	◀ SusD	SusD family,
							BXY_23210	-0.447833	31	◀ SusC	Outer membrane receptor for ferrienterochelin and colicins
							BXY_23220	0.498283	31	◀ unk	hypothetical protein
							BXY_23230	-0.535963	31	◀ unk	Major Facilitator Superfamily,
							BXY_23240	-0.382483	31	◀ GH130	Predicted glycosylase
							BXY_24470	0.93671	32	◀ SusD	SusD family,
							BXY_24480	0.991819	32	◀ SusC	Outer membrane cobalamin receptor protein
							BXY_25520	-0.684288	33	◀ unk	Predicted periplasmic protein (DUF2233),
							BXY_25530	-0.792293	33	◀ SusD	SusD family,
							BXY_25540	-0.756954	33	◀ SusC	Outer membrane receptor proteins, mostly Fe transport
							BXY_25550	-1.3164	33	◀ Anti-σ	Fe2+-dicitrate sensor, membrane component
							BXY_25560	-1.10378	33	◀ ECF-σ	RNA polymerase sigma factor, sigma-70 family/RNA polymerase sigma-70 factor, Bacteroides expansion family 1
							BXY_25610	-0.741538	34	SusR ▶	hypothetical protein
							BXY_25620	-0.972855	34	SusC ▶	Outer membrane receptor proteins, mostly Fe transport
							BXY_25630	-0.981651	34	SusD ▶	SusD family,
							BXY_25640	-0.541393	34	GH30_3 ▶[F]	O-Glycosyl hydrolase	#REF!	#REF!
							BXY_25650	-0.248401	34	GH30_3 ▶[F]	O-Glycosyl hydrolase		#REF!
							BXY_25660	0.00640643	34	unk ▶	hypothetical protein
							BXY_25670	0.249964	34	GH3 ▶	Beta-glucosidase-related glycosidases
							BXY_25910	0.239441	35	PL8_2 ▶	Polysaccharide lyase family 8, C-terminal beta-sandwich domain,/Lyase, catalytic,/Polysaccharide lyase family 8, super-sandwich domain,/Lyase, N terminal,
							BXY_25920	-0.112992	35	◀ unk	hypothetical protein
							BXY_25930	0.0873903	35	◀ unk	tRNA-U20a,U20b-dihydrouridine synthase
							BXY_25940	-0.126861	35	◀ unk	hypothetical protein
							BXY_25950	-0.0444173	35	◀ SusD	SusD family,
							BXY_25960	0.0926026	35	◀ SusC	Outer membrane receptor proteins, mostly Fe transport
							BXY_25970	0.0797927	35	◀ unk	Arylsulfatase A and related enzymes
							BXY_25990	0.793721	35	◀ CE7	Acetyl esterase (deacetylase)
							BXY_26000	0.108263	35	◀ unk	Endonuclease/Exonuclease/phosphatase family,
							BXY_26010	-0.418746	35	◀ SusD	SusD family,
							BXY_26020	-0.197163	35	◀ SusC	Outer membrane receptor proteins, mostly Fe transport
							BXY_26030	0.104684	35	◀ SusD	SusD family,
							BXY_26040	-0.612483	35	◀ SusC	Outer membrane cobalamin receptor protein
							BXY_26050	-1.69823	35	◀ unk	hypothetical protein
							BXY_26060	-0.825185	35	◀ unk	hypothetical protein
							BXY_26070	-0.602692	35	◀ GH36	Alpha-galactosidase
							BXY_26080	-0.148245	35	◀ GH36	Alpha-galactosidase
							BXY_26090	0.400828	35	◀ unk	Fucose permease
							BXY_26400	-0.11811	36	SusC ▶	TonB-dependent Receptor Plug Domain,/TonB dependent receptor,
							BXY_26410	-0.928322	36	SusD ▶	SusD family,
							BXY_26420	-1.01248	36	GH43 ▶	Beta-xylosidase
							BXY_26430	-0.975229	36	unk ▶	Calcineurin-like phosphoesterase,
							BXY_26440	-0.618883	36	GH2 ▶[F]	Beta-galactosidase/beta-glucuronidase
							BXY_26450	-0.433099	36	GH88 ▶	Highly conserved protein containing a thioredoxin domain
							BXY_26460	-0.231943	36	unk ▶	Arylsulfatase A and related enzymes
							BXY_26470	0.281808	36	PL8_2 ▶	Polysaccharide lyase family 8, C-terminal beta-sandwich domain,/Lyase, catalytic,/Polysaccharide lyase family 8, super-sandwich domain,/Lyase, N terminal,
							BXY_27830	-0.125782	37	HTCS ▶	Signal transduction histidine kinase
							BXY_27840	0.213301	37	◀ GH43	Predicted beta-xylosidase
							BXY_27850	0.92931	37	unk ▶	IPT/TIG domain,
							BXY_27860	1.03243	37	SusC ▶	Outer membrane receptor for ferrienterochelin and colicins
							BXY_27870	1.43098	37	SusD ▶	SusD family,
							BXY_27880	1.4569	37	unk ▶	Domain of unknown function (DUF1735),
							BXY_27890	1.19577	37	unk ▶	Domain of unknown function (DUF303),
							BXY_27900	1.10985	37	unk ▶	hypothetical protein
							BXY_28070	-1.07381	38	◀ GH2	Beta-galactosidase/beta-glucuronidase
							BXY_28080	-0.788551	38	◀ GH43	Predicted beta-xylosidase
							BXY_28090	-0.718167	38	GH43 ▶	Beta-xylosidase
							BXY_28100	-0.626996	38	◀ unk	hypothetical protein
							BXY_28110	1.11763	38	unk ▶	hypothetical protein
							BXY_28120	-0.527984	38	SusC ▶	TonB-dependent Receptor Plug Domain,/TonB dependent receptor,
							BXY_28130	-0.364422	38	SusD ▶	SusD family,
							BXY_28140	-0.737601	38	unk ▶	hypothetical protein
							BXY_28150	0.937772	38	GH76 ▶	Predicted glycosyl hydrolase
							BXY_28160	0.780258	38	GH76 ▶	Predicted glycosyl hydrolase
							BXY_28170	0.760761	38	unk ▶	L-glutaminase
							BXY_28180	0.654316	38	GH92 ▶	alpha-1,2-mannosidase, putative
							BXY_28190	0.518375	38	GH125 ▶	hypothetical protein
							BXY_28300	-0.531079	39	ECF-σ ▶	RNA polymerase sigma factor, sigma-70 family/RNA polymerase sigma-70 factor, Bacteroides expansion family 1
							BXY_28310	-0.0148884	39	Anti-σ ▶	Fe2+-dicitrate sensor, membrane component
							BXY_28320	0.721882	39	SusC ▶	Outer membrane receptor proteins, mostly Fe transport
							BXY_28330	0.568218	39	SusD ▶	hypothetical protein
							BXY_28340	-0.287656	39	GH18 ▶	hypothetical protein
							BXY_28350	-1.05481	39	unk ▶	Domain of unknown function (DUF1735),
							BXY_28360	-0.918185	39	unk ▶	hypothetical protein
							BXY_28570	1.40132	40	◀ unk	hypothetical protein
							BXY_28580	1.42138	40	◀ GH3	Beta-glucosidase-related glycosidases
							BXY_28590	1.27894	40	◀ SusD	SusD family,
							BXY_28600	1.487	40	◀ SusC	Outer membrane receptor proteins, mostly Fe transport
							BXY_28820	0.094112	41	◀ SusD	SusD family,
							BXY_28830	-0.309841	41	◀ SusC	Outer membrane receptor proteins, mostly Fe transport
							BXY_28840	-0.326655	41	◀ Anti-σ	Fe2+-dicitrate sensor, membrane component
							BXY_28900	-0.278708	42	ECF-σ ▶	RNA polymerase sigma factor, sigma-70 family/RNA polymerase sigma-70 factor, Bacteroides expansion family 1
							BXY_28910	0.0841193	42	◀ unk	Predicted dehydrogenases and related proteins
							BXY_28920	0.791339	42	◀ unk	hypothetical protein
							BXY_28930	0.496923	42	◀ unk	Predicted dehydrogenases and related proteins
							BXY_28940	0.50543	42	◀ unk	Membrane-associated lipoprotein involved in thiamine biosynthesis
							BXY_28950	-0.153686	42	◀ unk	Predicted dehydrogenases and related proteins
							BXY_28960	0.199683	42	◀ unk	Predicted dehydrogenases and related proteins
							BXY_28970	-1.14106	42	◀ unk	6-phosphogluconolactonase/Glucosamine-6-phosphate isomerase/deaminase
							BXY_28980	0.399789	42	◀ CE9	N-acetylglucosamine 6-phosphate deacetylase
							BXY_28990	-0.625378	42	◀ unk	glucose/galactose transporter
							BXY_29000	-0.396477	42	◀ GH3	Beta-glucosidase-related glycosidases
							BXY_29010	-0.0900724	42	◀ GH26	Beta-mannanase
							BXY_29020	-1.02541	42	◀ unk	hypothetical protein
							BXY_29030	-1.0573	42	◀ SusD	SusD family,
							BXY_29040	-0.763266	42	◀ SusC	Outer membrane cobalamin receptor protein
							BXY_29050	-0.564553	42	◀ unk	hypothetical protein
							BXY_29060	0.199997	42	◀ AraC	transcriptional regulator, AraC family
							BXY_29170	-0.43387	43	GH43 ▶	Beta-xylosidase
							BXY_29180	-0.644505	43	GH3 ▶	Beta-glucosidase-related glycosidases
							BXY_29190	-3.05769	43	unk ▶	hypothetical protein
							BXY_29200	-0.611653	43	GH43 ▶	Beta-xylosidase
							BXY_29210	-1.13751	43	GH31 ▶	Alpha-glucosidases, family 31 of glycosyl hydrolases
							BXY_29220	-1.76564	43	GH97 ▶	Glycoside hydrolase 97,
							BXY_29230	-1.2588	43	CBM6|GH43 ▶	Beta-xylosidase
							BXY_29240	-2.0828	43	GH43 ▶[F]	Beta-xylosidase
							BXY_29250	-1.76334	43	SusC ▶	Outer membrane receptor for ferrienterochelin and colicins
							BXY_29260	-1.95919	43	SusD ▶	SusD family,
							BXY_29270	-1.03189	43	SusC ▶	TonB-dependent Receptor Plug Domain,
							BXY_29280	-0.177813	43	SusD ▶	SusD family,
							BXY_29290	-0.875473	43	unk ▶	Domain of unknown function (DUF1735),
							BXY_29300	-1.45084	43	CBM4|GH10 ▶	Beta-1,4-xylanase
							BXY_29310	-1.89513	43	unk ▶	hypothetical protein
							BXY_29320	0.749652	43	GH5_21 ▶	Bacterial Ig-like domain (group 2),/Cellulase (glycosyl hydrolase family 5),
							BXY_29330	0.145456	43	CE1|CE6 ▶[F]	Enterochelin esterase and related enzymes
							BXY_29340	0.534999	43	CBM6|GH43 ▶	Beta-xylosidase
							BXY_29350	-0.696235	43	◀ HTCS	Signal transduction histidine kinase
							BXY_29360	-0.730515	43	◀ GH95	hypothetical protein
							BXY_29370	-1.75641	43	◀ GH115	Glycosyl hydrolase family 67 N-terminus,
							BXY_29880	-0.237217	44	PL15 ▶	Heparinase II/III-like protein,
							BXY_29890	-0.882798	44	SusC ▶	Outer membrane receptor proteins, mostly Fe transport
							BXY_29900	-1.16711	44	SusD ▶	SusD family,
							BXY_30520	-0.449287	45	ECF-σ ▶	RNA polymerase sigma factor, sigma-70 family/RNA polymerase sigma-70 factor, Bacteroides expansion family 1
							BXY_30530	-0.855992	45	Anti-σ ▶	Fe2+-dicitrate sensor, membrane component
							BXY_30540	-0.269453	45	SusC ▶	Outer membrane receptor proteins, mostly Fe transport
							BXY_30550	0.0781218	45	SusD ▶	SusD family,
							BXY_30720	-1.33311	46	HTCS ▶	two component transcriptional regulator, AraC family
							BXY_30730	0.334971	46	SusC ▶	Outer membrane receptor proteins, mostly Fe transport
							BXY_30740	0.496217	46	SusD ▶	SusD family,
							BXY_30750	0.739187	46	GH92 ▶	alpha-1,2-mannosidase, putative
							BXY_30760	0.516954	46	GH92 ▶	alpha-1,2-mannosidase, putative
							BXY_30770	0.378041	46	unk ▶	Plant Basic Secretory Protein,
							BXY_30780	0.255921	46	GH92 ▶	alpha-1,2-mannosidase, putative
							BXY_31040	-3.9145	47	SusC ▶	Outer membrane receptor proteins, mostly Fe transport
							BXY_31050	-4.22317	47	SusD ▶	hypothetical protein
							BXY_31060	-3.92042	47	GH ▶	hypothetical protein
							BXY_31070	-4.14094	47	unk ▶	Domain of unknown function (DUF1735),
							BXY_31080	-3.74408	47	GH18 ▶	Domain of unknown function (DUF1735),
							BXY_31090	-3.07407	47	unk ▶	F5/8 type C domain,
							BXY_31130	-5.88664	47	◀ unk	hypothetical protein
							BXY_31140	-2.44955	47	◀ GH92	alpha-1,2-mannosidase, putative
							BXY_31150	-2.04996	47	◀ GH92	alpha-1,2-mannosidase, putative
							BXY_31160	-2.08486	47	◀ Anti-σ	Fe2+-dicitrate sensor, membrane component
							BXY_31170	-1.38951	47	◀ ECF-σ	RNA polymerase sigma factor, sigma-70 family Bacteroides expansion family 1
							BXY_31610	-0.571591	48	SusR ▶	hypothetical protein
							BXY_31620	-2.01008	48	ECF-σ ▶	RNA polymerase sigma factor, sigma-70 family/RNA polymerase sigma-70 factor, Bacteroides expansion family 1
							BXY_31630	-1.74645	48	unk ▶	hypothetical protein
							BXY_31640	-0.249674	48	GH38 ▶	Alpha-mannosidase
							BXY_31650	0.274451	48	GH92 ▶[F]	alpha-1,2-mannosidase, putative
							BXY_31660	-0.195668	48	GH2 ▶[F]	Beta-galactosidase/beta-glucuronidase
							BXY_31670	-0.472897	48	CBM32|GH2 ▶[F]	Beta-galactosidase/beta-glucuronidase
							BXY_31680	-0.544748	48	unk ▶	GDSL-like Lipase/Acylhydrolase,
							BXY_31700	0.878259	48	GH106 ▶	Glycosyl hydrolases family 2, sugar binding domain,
							BXY_31720	1.59625	48	SusD ▶	SusD family,
							BXY_31730	1.86946	48	SusC ▶	TonB-dependent Receptor Plug Domain,/TonB dependent receptor,
							BXY_31740	4.92624	48	unk ▶	hypothetical protein
							BXY_31750	1.18552	48	unk ▶	Domain of unknown function (DUF303),
							BXY_31760	1.32693	48	GH92 ▶	alpha-1,2-mannosidase, putative
							BXY_31770	1.05802	48	GH92 ▶	alpha-1,2-mannosidase, putative
							BXY_31780	0.414018	48	GH130 ▶	Predicted glycosylase
							BXY_31790	-0.261328	48	unk ▶	Lysophospholipase L1 and related esterases
							BXY_31910	0.700016	49	GH105 ▶[F]	Predicted unsaturated glucuronyl hydrolase involved in regulation of bacterial surface properties, and related proteins
							BXY_31920	0.718361	49	CE8 ▶	Pectin methylesterase
							BXY_31930	1.45437	49	unk ▶	hypothetical protein
							BXY_31940	1.10853	49	CE12|CE8 ▶	Pectin methylesterase
							BXY_31950	0.127608	49	unk ▶	Predicted ATPase (AAA+ superfamily)
							BXY_31960	-0.00313348	49	HTCS ▶	His Kinase A (phosphoacceptor) domain,/Histidine kinase-, DNA gyrase B-, and HSP90-like ATPase,/Response regulator receiver domain,/Two component regulator propeller,/Bacterial regulatory helix-turn-helix proteins, AraC family,/Y_Y_Y domain,
							BXY_31970	-0.408155	49	◀ unk	Fibronectin type III domain,
							BXY_31980	-0.207659	49	◀ SusD	SusD family,
							BXY_31990	-0.515064	49	◀ SusC	Outer membrane receptor proteins, mostly Fe transport
							BXY_32000	-0.583526	49	PL1_2 ▶	hypothetical protein
							BXY_32010	0.964815	49	PL1_2 ▶	Pectate lyase
							BXY_32120	-0.0884233	50	◀ GH106	hypothetical protein
							BXY_32130	0.204872	50	◀ GH28	Endopolygalacturonase
							BXY_32140	-0.235982	50	◀ unk	hypothetical protein
							BXY_32150	0.302406	50	◀ GH28	Endopolygalacturonase
							BXY_32160	-0.386971	50	◀ CE12	Lysophospholipase L1 and related esterases
							BXY_32170	0.150973	50	◀ GH2	Beta-galactosidase/beta-glucuronidase
							BXY_32180		50	unk ▶	hypothetical protein
							BXY_32190	0.482285	50	CBM32|GH43 ▶[F]	Beta-xylosidase
							BXY_32200	0.275717	50	GH42 ▶	Beta-galactosidase
							BXY_32210	-0.128819	50	GH28 ▶	Endopolygalacturonase
							BXY_32220	-0.0917713	50	unk ▶	hypothetical protein
							BXY_32230	0.0692674	50	◀ SusD	SusD family,
							BXY_32240	-0.523852	50	◀ SusC	Outer membrane receptor proteins, mostly Fe transport
							BXY_32260	1.39573	50	unk ▶	hypothetical protein
							BXY_32270	1.05981	50	unk ▶	hypothetical protein
							BXY_32280	0.602699	50	SusC ▶	TonB-dependent Receptor Plug Domain,/TonB dependent receptor,
							BXY_32290	-0.519659	50	SusD ▶	SusD family,
							BXY_32300	-0.966779	50	SusC ▶	TonB-dependent Receptor Plug Domain,/TonB dependent receptor,
							BXY_32310	-0.74113	50	SusD ▶	SusD family,
							BXY_32320	-0.173734	50	PL11_1 ▶	hypothetical protein
							BXY_32330	1.03871	50	unk ▶	hypothetical protein
							BXY_32340	0.0221547	50	◀ CE12	hypothetical protein
							BXY_32350	0.949853	50	◀ GH105[F]	Predicted unsaturated glucuronyl hydrolase involved in regulation of bacterial surface properties, and related proteins
							BXY_32360	1.05013	50	PL11_1 ▶	hypothetical protein
							BXY_32370	1.01554	50	GH105 ▶	Predicted unsaturated glucuronyl hydrolase involved in regulation of bacterial surface properties, and related proteins
							BXY_32380	2.1249	50	unk ▶	L-rhamnose 1-epimerase
							BXY_32390	-1.3889	50	HTCS ▶	Signal transduction histidine kinase
							BXY_32430	-0.649874	51	◀ GH2	Beta-galactosidase/beta-glucuronidase
							BXY_32440	-0.611599	51	◀ PL11_1[F]	hypothetical protein
							BXY_32450	4.74705	51	GH28 ▶	Endopolygalacturonase
							BXY_32460	-0.141797	51	◀ unk	hypothetical protein
							BXY_32470	0.168263	51	◀ unk	hypothetical protein
							BXY_32480	2.44725	51	◀ GH117	Glycosyl hydrolases family 43,
							BXY_32490	0.425082	51	◀ unk	hypothetical protein
							BXY_32500	0.117634	51	◀ HTCS	Signal transduction histidine kinase
							BXY_32510	0.488851	51	SusC ▶	Outer membrane receptor proteins, mostly Fe transport
							BXY_32520	0.426066	51	SusD ▶	SusD family,
							BXY_32530	0.332589	51	unk ▶	hypothetical protein
							BXY_32540	0.273465	51	unk ▶	hypothetical protein
							BXY_32550	0.221016	51	unk ▶	hypothetical protein
							BXY_32560	0.98656	51	◀ PL11_1[F]	hypothetical protein
							BXY_32570	-0.152343	51	PL9 ▶[F]	Protein of unknown function (DUF1565),
							BXY_32580	0.122321	51	GH28 ▶	Endopolygalacturonase
							BXY_32590	-0.114956	51	unk ▶	Predicted unsaturated glucuronyl hydrolase involved in regulation of bacterial surface properties, and related proteins
							BXY_32600	-0.558702	51	unk ▶	hypothetical protein
							BXY_32620	-0.265351	51	PL1 ▶[F]	hypothetical protein
							BXY_32630	-1.66591	51	unk ▶	Fasciclin domain,
							BXY_32640	-1.75546	51	SusC ▶	Outer membrane cobalamin receptor protein
							BXY_32650	-1.52298	51	SusD ▶	SusD family,
							BXY_32660	-1.34403	51	unk ▶	Fasciclin domain,
							BXY_32670	-1.39874	51	unk ▶	hypothetical protein
							BXY_32680	-1.34531	51	SusC ▶	Outer membrane receptor proteins, mostly Fe transport
							BXY_32690	-1.37803	51	unk ▶	hypothetical protein
							BXY_32700	0.52539	51	unk ▶	hypothetical protein
							BXY_32710	0.685366	51	unk ▶	hypothetical protein
							BXY_32720	0.648294	51	GH28 ▶[F]	Endopolygalacturonase
							BXY_32730	0.817209	51	unk ▶	hypothetical protein
							BXY_34570	1.78475	52	◀ unk	hypothetical protein
							BXY_34580	1.73685	52	◀ SusD	SusD family,
							BXY_34590	1.12352	52	◀ SusC	Outer membrane receptor proteins, mostly Fe transport
							BXY_34600	-0.036415	52	◀ Anti-σ	Fe2+-dicitrate sensor, membrane component
							BXY_34890	0.253213	53	◀ ECF-σ	RNA polymerase sigma factor, sigma-70 family/RNA polymerase sigma-70 factor, Bacteroides expansion family 1
							BXY_34900	-1.5032	53	Anti-σ ▶	Fe2+-dicitrate sensor, membrane component
							BXY_34910	-0.774153	53	SusC ▶	Outer membrane receptor proteins, mostly Fe transport
							BXY_34920	-0.224442	53	SusD ▶	SusD family,
							BXY_34930	-0.284271	53	unk ▶	hypothetical protein
							BXY_34940	0.0643911	53	unk ▶	hypothetical protein
							BXY_35460	0.276472	54	unk ▶	FAD binding domain,
							BXY_35470	0.475562	54	unk ▶	Na+/proline symporter
							BXY_35480	1.86182	54	unk ▶	hypothetical protein
							BXY_35490	3.82132	54	SusC ▶	hypothetical protein
							BXY_35510	0.678224	54	SusD ▶	SusD family,
							BXY_35520	-1.55443	54	unk ▶	hypothetical protein
							BXY_35530		54	unk ▶	hypothetical protein
							BXY_35540	1.36365	54	unk ▶	hypothetical protein
							BXY_35550		54	unk ▶	hypothetical protein
							BXY_35560	0.169162	54	unk ▶	Histidine acid phosphatase,
							BXY_35570		54	unk ▶	hypothetical protein
							BXY_35580	3.43177	54	unk ▶	hypothetical protein
							BXY_35590	1.81406	54	unk ▶	Threonine dehydrogenase and related Zn-dependent dehydrogenases
							BXY_35600	-0.377136	54	unk ▶	Sugar kinases, ribokinase family
							BXY_35780	0.956591	55	SusC ▶	Outer membrane receptor proteins, mostly Fe transport
							BXY_35790	1.24999	55	SusD ▶	hypothetical protein
							BXY_37640	-0.58974	56	◀ PL12_2	Heparinase II/III-like protein,
							BXY_37650	-1.46859	56	◀ GH88	Glycosyl Hydrolase Family 88,
							BXY_37660	-0.995866	56	◀ SusD	SusD family,
							BXY_37670	-1.1244	56	◀ SusC	Outer membrane receptor proteins, mostly Fe transport
							BXY_37680	-0.655857	56	◀ unk	hypothetical protein
							BXY_37690	-0.681582	56	◀ PL12_2	Heparinase II/III-like protein,
							BXY_37700	-0.490656	56	◀ HTCS	His Kinase A (phosphoacceptor) domain,/Histidine kinase-, DNA gyrase B-, and HSP90-like ATPase,/Response regulator receiver domain,/Two component regulator propeller,/Bacterial regulatory helix-turn-helix proteins, AraC family,/Y_Y_Y domain,
							BXY_38770	-0.585303	57	◀ unk	hypothetical protein
							BXY_38780	-0.390268	57	◀ unk	Histidinol phosphatase and related hydrolases of the PHP family
							BXY_38790	0.00716274	57	◀ SusD	SusD family,
							BXY_38800	0.542145	57	◀ SusC	Outer membrane receptor for ferrienterochelin and colicins
							BXY_38830	-0.188707	57	◀ unk	hypothetical protein
							BXY_40170	-0.0556312	58	◀ ECF-σ	RNA polymerase sigma factor, sigma-70 family/RNA polymerase sigma-70 factor, Bacteroides expansion family 1
							BXY_40190	0.904061	58	Anti-σ ▶	Fe2+-dicitrate sensor, membrane component
							BXY_40200	0.964128	58	SusC ▶	Outer membrane receptor proteins, mostly Fe transport
							BXY_40210	0.289576	58	SusD ▶	hypothetical protein
							BXY_40220	1.42748	58	GH18 ▶	hypothetical protein
							BXY_40230	0.974365	58	unk ▶	Domain of unknown function (DUF1735),
							BXY_40310	0.523269	59	ECF-σ ▶	RNA polymerase sigma factor, sigma-70 family/RNA polymerase sigma-70 factor, Bacteroides expansion family 1
							BXY_40320	0.105433	59	Anti-σ ▶	Fe2+-dicitrate sensor, membrane component
							BXY_40330	-0.227727	59	unk ▶	Protein of unknown function (DUF1703),/Predicted AAA-ATPase,
							BXY_40340	-0.77544	59	SusC ▶	Outer membrane receptor proteins, mostly Fe transport
							BXY_40350	-0.760438	59	SusD ▶	SusD family,
							BXY_40360	-0.900462	59	unk ▶	Glycerophosphoryl diester phosphodiesterase
							BXY_40370	-1.35157	59	unk ▶	Glycerophosphoryl diester phosphodiesterase
							BXY_40390	-0.101088	59	◀ unk	Protein of unknown function (DUF1703),/Predicted AAA-ATPase,
									59	◀ unk
							BXY_40410	-0.479418	60	ECF-σ ▶	RNA polymerase sigma factor, sigma-70 family/RNA polymerase sigma-70 factor, Bacteroides expansion family 1
							BXY_40420	-1.00052	60	Anti-σ ▶	Fe2+-dicitrate sensor, membrane component
							BXY_40430	-1.26297	60	SusC ▶	Secretin and TonB N terminus short domain,/TonB-dependent Receptor Plug Domain,
							BXY_40440	-0.977785	60	SusC ▶	TonB dependent receptor,
							BXY_40450	-1.65848	60	SusD ▶	SusD family,
							BXY_40460	-2.16845	60	unk ▶	Glycerophosphoryl diester phosphodiesterase
							BXY_40470	-2.02967	60	unk ▶	Glycerophosphoryl diester phosphodiesterase
							BXY_41460	2.91581	61	GH28 ▶	Endopolygalacturonase
							BXY_41470	-0.298444	61	unk ▶	hypothetical protein
							BXY_41480	-0.227098	61	◀ unk	Transposase DDE domain,
							BXY_41500	-0.116652	61	SusC ▶	Outer membrane receptor proteins, mostly Fe transport
							BXY_41510	-0.0514554	61	SusD ▶	SusD family,
							BXY_41520	-0.265362	61	unk ▶	Bacterial surface proteins containing Ig-like domains
							BXY_41530	-0.661329	61	unk ▶	hypothetical protein
							BXY_41540	0.957339	61	GH43 ▶	Beta-xylosidase
							BXY_41550	0.979926	61	GH88 ▶	Highly conserved protein containing a thioredoxin domain
							BXY_41950	-0.835929	62	ECF-σ ▶	RNA polymerase sigma factor, sigma-70 family/RNA polymerase sigma-70 factor, Bacteroides expansion family 1
							BXY_41960	-0.885128	62	Anti-σ ▶	Fe2+-dicitrate sensor, membrane component
							BXY_41970	-1.02186	62	SusC ▶	Outer membrane receptor proteins, mostly Fe transport
							BXY_41980	-0.302744	62	SusD ▶	RagB/SusD domain-containing protein
							BXY_41990	-0.958869	62	unk ▶	FOG: WD40-like repeat
							BXY_42000	-0.563768	62	unk ▶	Sugar phosphate isomerases/epimerases
							BXY_42010	-0.542835	62	unk ▶	hypothetical protein
							BXY_42020	-0.136046	62	unk ▶	Glycerophosphoryl diester phosphodiesterase
							BXY_42030	-0.763072	62	unk ▶	Sugar phosphate permease
							BXY_42140	-0.302211	63	SusC ▶	Outer membrane receptor proteins, mostly Fe transport
							BXY_42150	-0.296397	63	SusD ▶	SusD family,
							BXY_42160	-0.351168	63	unk ▶	hypothetical protein
							BXY_42170	-0.41275	63	unk ▶	hypothetical protein
							BXY_42180	-0.456879	63	unk ▶	hypothetical protein
							BXY_42190	-0.469717	63	unk ▶	Leucine Rich Repeat,
							BXY_42200	-0.313732	63	unk ▶	Subtilisin-like serine proteases
							BXY_42210	-0.363409	63	unk ▶	Protein of unknown function (DUF1573),
							BXY_42220	-0.133728	63	unk ▶	hypothetical protein
							BXY_42550	-0.253068	64	unk ▶	N-acyl-D-glucosamine 2-epimerase
							BXY_42560	-0.278436	64	SusC ▶	Outer membrane receptor for ferrienterochelin and colicins
							BXY_42570	0.040192	64	SusD ▶	hypothetical protein
							BXY_42670	-2.41743	65	◀ GH20[F]	N-acetyl-beta-hexosaminidase
							BXY_42680	-1.69023	65	◀ unk	Fibrobacter succinogenes major domain (Fib_succ_major),
							BXY_42690	-1.7727	65	◀ unk	hypothetical protein
							BXY_42700	-1.22317	65	◀ unk	hypothetical protein
							BXY_42710	-1.30739	65	◀ unk	Domain of unknown function (DUF1735),
							BXY_42720	-2.07152	65	◀ SusD	SusD family,
							BXY_42730	-1.59163	65	◀ SusC	Outer membrane receptor proteins, mostly Fe transport
							BXY_42740	-1.42025	65	◀ GH89[F]	Alpha-N-acetylglucosaminidase (NAGLU),
							BXY_42750	-0.790422	65	◀ unk	hypothetical protein
							BXY_44410	2.75306	66	◀ SusD	SusD family,
							BXY_44420	2.57012	66	◀ SusC	Outer membrane cobalamin receptor protein
							BXY_44680	0.125779	67	◀ unk	Protein of unknown function (DUF2500),
							BXY_44690	-1.00855	67	◀ GH3[F]	Beta-glucosidase-related glycosidases
							BXY_44700	-0.899317	67	◀ unk	FOG: PKD repeat
							BXY_44710	-1.29565	67	◀ GH33	BNR/Asp-box repeat,
							BXY_44720	-0.742481	67	◀ SusD	SusD family,
							BXY_44730	-0.435725	67	◀ SusC	Outer membrane receptor proteins, mostly Fe transport
							BXY_44740	0.731096	67	◀ unk	Sugar phosphate permease
							BXY_44750	0.378901	67	◀ GH33	BNR/Asp-box repeat,
							BXY_45310	-0.538033	68	◀ unk	hypothetical protein
							BXY_45320	1.20105	68	◀ unk	hypothetical protein
							BXY_45330	-0.468394	68	◀ unk	hypothetical protein
							BXY_45340	1.05143	68	◀ SusD	SusD family,
							BXY_45350	1.36918	68	◀ SusC	Outer membrane receptor proteins, mostly Fe transport
							BXY_45720	0.202091	69	unk ▶	hypothetical protein
							BXY_45730	-0.0241475	69	SusC ▶	TonB-dependent Receptor Plug Domain,/TonB dependent receptor,
							BXY_45740	-0.572028	69	SusD ▶	RagB/SusD domain-containing protein
							BXY_46530	2.25203	70	◀ unk	hypothetical protein
							BXY_46540	0.83995	70	◀ SusD	SusD family,
									70	◀ SusC
							BXY_46570	-0.290803	70	◀ ECF-σ	RNA polymerase sigma factor, sigma-70 family
							BXY_46590	-1.0339	70	◀ GH67	Alpha-glucuronidase
									70	◀ GH10
							BXY_46610	-0.846382	70	◀ unk	sugar (Glycoside-Pentoside-Hexuronide) transporter
							BXY_46620	-1.08034	70	◀ unk	Domain of unknown function (DUF303),
							BXY_46630	0.289954	70	◀ GH13_14	pullulanase, type I
							BXY_47580	0.426097	71	GH88 ▶	Highly conserved protein containing a thioredoxin domain
							BXY_47600	0.250053	71	◀ GH13	1,4-alpha-glucan branching enzyme
							BXY_47610	0.749962	71	◀ unk	hypothetical protein
							BXY_47620	0.877558	71	◀ unk	hypothetical protein
							BXY_47630	1.21723	71	◀ SusD	SusD family,
							BXY_47640	1.39317	71	◀ SusC	Outer membrane receptor proteins, mostly Fe transport
							BXY_47650	1.44752	71	◀ GH97	Glycoside hydrolase 97,
							BXY_47660	1.67675	71	◀ GH13	Glycosidases
							BXY_47670	-1.63596	71	SusR ▶	hypothetical protein
							BXY_47950	-0.50011	72	ECF-σ ▶	RNA polymerase sigma factor, sigma-70 family/RNA polymerase sigma-70 factor, Bacteroides expansion family 1
							BXY_47960	-0.2962	72	Anti-σ ▶	Fe2+-dicitrate sensor, membrane component
							BXY_47970	-0.41024	72	SusC ▶	Outer membrane receptor proteins, mostly Fe transport
							BXY_47980	-0.0879213	72	SusD ▶	hypothetical protein
							BXY_47990	-0.851816	72	GH18 ▶	hypothetical protein
							BXY_48000	-1.19048	72	unk ▶	Domain of unknown function (DUF1735),
							BXY_48220	0.662689	73	HTCS ▶	Signal transduction histidine kinase
							BXY_48230	-1.26756	73	SusC ▶	Outer membrane receptor proteins, mostly Fe transport
							BXY_48240	-1.05999	73	SusD ▶	SusD family,
							BXY_48250	-1.50367	73	unk ▶	Fasciclin domain,
							BXY_48260	-0.138707	73	unk ▶	hypothetical protein
							BXY_48270	-0.175683	73	GH50 ▶[F]	hypothetical protein
							BXY_48280	0.284617	73	unk ▶	hypothetical protein
							BXY_48290	0.573384	73	unk ▶	hypothetical protein
							BXY_48300	0.487679	73	GH31 ▶[F]	Alpha-glucosidases, family 31 of glycosyl hydrolases
							BXY_48310	0.597247	73	CBM57|GH2 ▶	Beta-galactosidase/beta-glucuronidase
							BXY_48320	0.671381	73	CE6 ▶	Domain of unknown function (DUF303),
							BXY_48360	-0.639223	74	GH92 ▶	alpha-1,2-mannosidase, putative
							BXY_48370	-0.331498	74	◀ GH130	Predicted glycosylase
							BXY_48380	-0.339527	74	◀ GH125	hypothetical protein
							BXY_48390	0.191971	74	◀ GH76[F]	Predicted glycosyl hydrolase
							BXY_48400	0.084319	74	◀ unk	Metal-dependent hydrolase
							BXY_48410	1.60501	74	◀ GH92	alpha-1,2-mannosidase, putative
							BXY_48420	-0.577898	74	HTCS ▶	Signal transduction histidine kinase
							BXY_48430	0.190995	74	unk ▶	hypothetical protein
							BXY_48440	-0.459001	74	unk ▶	hypothetical protein
							BXY_48450	-0.375292	74	GH76 ▶	Predicted glycosyl hydrolase
							BXY_48460	-1.16775	74	SusC ▶	Outer membrane receptor for ferrienterochelin and colicins
							BXY_48470	-0.594698	74	SusD ▶	SusD family,
							BXY_48480	-0.63174	74	unk ▶	hypothetical protein

[truncated: 1 more sheets: Figure S4]
